# Supplementary material for: Transcriptomic responses to biotic stresses in Malus x domestica: a meta-analysis study
Source: Sci Rep. 2018 Jan 31;8:1970. doi: 10.1038/s41598-018-19348-4 (PMC5792587; doi:10.1038/s41598-018-19348-4)
Supplement: Supplementary file 2 — Table S8 [file 41598_2018_19348_MOESM2_ESM.xls]

## Sheet: Description
Supplementary Table S8
The gene information of metabolism, hormone regulation, large enzyme families, secondary metabolism, transcription factors and biotic stress obtained from Mapman. Category name, geneid, up/down regulation information, gene symbol and gene description were given.

## Sheet: Metabolism Overview Gene Info
Category	Gene id	Up/Down/Common in groups	Gene Description	Gene Symbol(s)
lipid metabolism.'exotics' (steroids, squalene etc).phosphatidylcholinesterol O-acyltransferase	MDP0000301804	Upregulated in fungal pathogens	highly similar to ( 652) AT4G19860	lecithin:cholesterol acyltransferase family protein / LACT family protein | chr4:10777655-10780260 REVERSEhighly similar to ( 591) loc_os04g52500 12004.m10143 protein lecithine cholesterol acyltransferase-like protein, putative, expressed LACT no original description
lipid metabolism.'exotics' (steroids, squalene etc).sphingolipids	MDP0000643268	Upregulated in fungal pathogens	nearly identical (1012) AT5G23450	ATLCBK1 | ATLCBK1 (A. THALIANA LONG-CHAIN BASE (LCB) KINASE 1); D-erythro-sphingosine kinase/ diacylglycerol kinase | chr5:7905041-7908960 REVERSEhighly similar to ( 801) loc_os10g37280 12010.m06523 protein sphingosine kinase, putative, expressed DAGK_cat LCB5 no original description
lipid metabolism.'exotics' (steroids, squalene etc).sphingolipids	MDP0000143661	Upregulated in fungal pathogens	highly similar to ( 855) AT1G27980	DPL1, ATDPL1 | DPL1; carboxy-lyase/ catalytic/ pyridoxal phosphate binding | chr1:9748812-9752618 FORWARDhighly similar to ( 799) SGPL_ORYSA Sphingosine-1-phosphate lyase precursor (EC 4.1.2.27) (SP-lyase) (SPL) (Sphingosine-1-phosphate aldolase) - Oryza sativa (Rice)highly similar to ( 809) loc_os01g01080 12001.m150454 protein sphingosine-1-phosphate lyase, putative, expressed GadB Pyridoxal_deC…
lipid metabolism.'exotics' (steroids, squalene etc).sphingolipids.serine C-palmitoyltransferase	MDP0000086480	Upregulated in fungal pathogens	highly similar to ( 845) AT5G23670	LCB2 | LCB2; protein binding / serine C-palmitoyltransferase | chr5:7981889-7985037 FORWARDhighly similar to ( 851) loc_os11g31640 12011.m07066 protein serine palmitoyltransferase 2, putative, expressed BioF PRK06939 PRK05958 PRK09064 Aminotran_1_2 PRK07179 PRK05937 PRK07505 no original description
lipid metabolism.'exotics' (steroids, squalene etc).squalene synthase	MDP0000311820	Upregulated in fungal pathogens	highly similar to ( 632) AT4G34640	SQS1, ERG9 | SQS1 (SQUALENE SYNTHASE 1); farnesyl-diphosphate farnesyltransferase | chr4:16538489-16541655 FORWARDhighly similar to ( 585) loc_os03g59040 12003.m101539 protein squalene synthetase, putative, expressed SQS_PSY Trans_IPPS_HH ERG9 Trans_IPPS no original description
lipid metabolism.'exotics' (steroids, squalene etc).UDP-glucose:sterol glucosyltransferase	MDP0000304996	Upregulated in fungal pathogens	highly similar to ( 806) AT1G43620	UDP-glucose:sterol glucosyltransferase, putative | chr1:16425654-16429500 REVERSEhighly similar to ( 710) loc_os01g64750 12001.m12589 protein sterol 3-beta-glucosyltransferase, putative, expressedCOG1819 no original description
lipid metabolism.'exotics'(steroids, squalene etc)	MDP0000829416	Upregulated in fungal pathogens	moderately similar to ( 319) AT5G58800	quinone reductase family protein | chr5:23746032-23746895 REVERSEmoderately similar to ( 262) loc_os08g04460 12008.m04589 protein minor allergen Alt a 7, putative, expressed PRK03767 WrbA no original description
lipid metabolism.'exotics'(steroids, squalene etc)	MDP0000181421	Upregulated in fungal pathogens	moderately similar to ( 305) AT4G36750	quinone reductase family protein | chr4:17324642-17326215 FORWARDmoderately similar to ( 218) loc_os01g57570 12001.m43222 protein minor allergen Alt a 7, putative, expressed PRK03767 WrbA no original description
lipid metabolism.'exotics'(steroids, squalene etc)	MDP0000295439	Upregulated in fungal pathogens	moderately similar to ( 308) AT4G27270	quinone reductase family protein | chr4:13661458-13663243 REVERSEmoderately similar to ( 284) loc_os08g04460 12008.m04589 protein minor allergen Alt a 7, putative, expressed PRK03767 WrbA no original description
minor CHO metabolism.sugar alcohols	MDP0000707567	Upregulated in E.amylovora	highly similar to ( 584) AT5G51970	sorbitol dehydrogenase, putative / L-iditol 2-dehydrogenase, putative | chr5:21111820-21113284 FORWARDvery weakly similar to (91.3) CADH2_PICAB Cinnamyl alcohol dehydrogenase 2 (EC 1.1.1.195) (CAD 2) - Picea abies (Norway spruce) (Picea excelsa)highly similar to ( 542) loc_os08g43190 12008.m08293 protein sorbitol dehydrogenase, putative, expressed Tdh tdh AdhP PRK09880 AdhC PRK10083 PRK10309 Qor …
minor CHO metabolism.sugar alcohols	MDP0000149907	Upregulated in E.amylovora	highly similar to ( 568) AT5G51970	sorbitol dehydrogenase, putative / L-iditol 2-dehydrogenase, putative | chr5:21111820-21113284 FORWARDvery weakly similar to (91.7) CADH2_PICAB Cinnamyl alcohol dehydrogenase 2 (EC 1.1.1.195) (CAD 2) - Picea abies (Norway spruce) (Picea excelsa)highly similar to ( 525) loc_os08g43190 12008.m08293 protein sorbitol dehydrogenase, putative, expressed Tdh tdh AdhP PRK09880 AdhC PRK10083 Qor PRK10309 …
minor CHO metabolism.sugar alcohols	MDP0000638442	Upregulated in E.amylovora	highly similar to ( 584) AT5G51970	sorbitol dehydrogenase, putative / L-iditol 2-dehydrogenase, putative | chr5:21111820-21113284 FORWARDvery weakly similar to (91.3) CADH2_PICAB Cinnamyl alcohol dehydrogenase 2 (EC 1.1.1.195) (CAD 2) - Picea abies (Norway spruce) (Picea excelsa)highly similar to ( 542) loc_os08g43190 12008.m08293 protein sorbitol dehydrogenase, putative, expressed Tdh tdh AdhP PRK09880 AdhC PRK10083 PRK10309 Qor …
minor CHO metabolism.sugar alcohols	MDP0000167088	Upregulated in E.amylovora	highly similar to ( 607) AT5G51970	sorbitol dehydrogenase, putative / L-iditol 2-dehydrogenase, putative | chr5:21111820-21113284 FORWARDvery weakly similar to (91.3) ADHX_ORYSA Alcohol dehydrogenase class 3 (EC 1.1.1.1) (Alcohol dehydrogenase class III) (S-(hydroxymethyl)glutathione dehydrogenase) (EC 1.1.1.284) (Glutathione-dependent formaldehyde dehydrogenase) (FDH) (FALDH) (GSH-FDH) - Oryza sativa (Rice)highly similar to ( 554…
PS.calvin cycle.rubisco interacting	MDP0000321244	Common Gene	highly similar to ( 747) AT2G39730	RCA | RCA (RUBISCO ACTIVASE); ADP binding / ATP binding / enzyme regulator/ ribulose-1,5-bisphosphate carboxylase/oxygenase activator | chr2:16571174-16573345 REVERSEhighly similar to ( 850) RCA_MALDO Ribulose bisphosphate carboxylase/oxygenase activase, chloroplast precursor (RuBisCO activase) (RA) - Malus domestica (Apple) (Malus sylvestris)highly similar to ( 733) loc_os11g47970 12011.m28706 p…
PS.calvin cycle.rubisco large subunit	MDP0000597996	Common Gene	moderately similar to ( 439) ATCG00490	RBCL | large subunit of RUBISCO. Protein is tyrosine-phosphorylated and its phosphorylation state is modulated in response to ABA in Arabidopsis thaliana seeds. | chrC:54958-56397 FORWARDmoderately similar to ( 461) RBL_LOTJA Ribulose bisphosphate carboxylase large chain precursor (EC 4.1.1.39) (RuBisCO large subunit) - Lotus japonicusmoderately similar to ( 444) loc_osp1g00420 11562.m00031 prote…
PS.calvin cycle.rubisco small subunit	MDP0000252890	Common Gene	moderately similar to ( 279) AT5G38410	ribulose bisphosphate carboxylase small chain 3B / RuBisCO small subunit 3B (RBCS-3B) (ATS3B) | chr5:15377501-15378306 REVERSEmoderately similar to ( 293) RBS_BETVE Ribulose bisphosphate carboxylase small chain, chloroplast precursor (EC 4.1.1.39) (RuBisCO small subunit) - Betula verrucosa (White birch) (Betula pendula)moderately similar to ( 231) loc_os12g19394 12012.m73909 protein ribulose bisp…
PS.lightreaction.other electron carrier (ox/red).ferredoxin reductase	MDP0000198078	Upregulated in fungal pathogens	highly similar to ( 591) AT5G66190	ATLFNR1 | FNR1 (FERREDOXIN-NADP(+)-OXIDOREDUCTASE 1); NADPH dehydrogenase/ electron transporter, transferring electrons within the cyclic electron transport pathway of photosynthesis/ electron transporter, transferring electrons within the noncyclic electron transp | chr5:26451203-26452616 REVERSEhighly similar to ( 600) FENR1_PEA Ferredoxin--NADP reductase, leaf isozyme, chloroplast precursor (E…
PS.lightreaction.other electron carrier (ox/red).plastocyanin	MDP0000740648	Common Gene	weakly similar to ( 178) AT1G20340	DRT112, PETE2 | DRT112; copper ion binding / electron carrier | chr1:7042770-7043273 REVERSEweakly similar to ( 176) PLAS_PEA Plastocyanin, chloroplast precursor - Pisum sativum (Garden pea)weakly similar to ( 131) loc_os06g01210 12006.m04861 protein plastocyanin, chloroplast precursor, putative, expressedCopper-bind PRK02710 no original description
PS.lightreaction.other electron carrier (ox/red).plastocyanin	MDP0000296782	Common Gene	weakly similar to ( 176) AT1G20340	DRT112, PETE2 | DRT112; copper ion binding / electron carrier | chr1:7042770-7043273 REVERSEweakly similar to ( 176) PLAS_PEA Plastocyanin, chloroplast precursor - Pisum sativum (Garden pea)weakly similar to ( 131) loc_os06g01210 12006.m04861 protein plastocyanin, chloroplast precursor, putative, expressedCopper-bind PRK02710 no original description
PS.lightreaction.photosystem II.LHC-II	MDP0000182265	Upregulated in fungal pathogens	moderately similar to ( 436) AT1G29930	CAB1, AB140, CAB140, LHCB1.3 | CAB1 (CHLOROPHYLL A/B BINDING PROTEIN 1); chlorophyll binding | chr1:10478071-10478874 FORWARDmoderately similar to ( 454) CB21_TOBAC Chlorophyll a-b binding protein 16, chloroplast precursor (LHCII type I CAB-16) (LHCP) - Nicotiana tabacum (Common tobacco)moderately similar to ( 440) loc_os09g17740 12009.m05032 protein chlorophyll a-b binding protein 1, chloroplast…
PS.lightreaction.photosystem II.LHC-II	MDP0000875642	Upregulated in fungal pathogens	moderately similar to ( 450) AT1G29930	CAB1, AB140, CAB140, LHCB1.3 | CAB1 (CHLOROPHYLL A/B BINDING PROTEIN 1); chlorophyll binding | chr1:10478071-10478874 FORWARDmoderately similar to ( 472) CB24_TOBAC Chlorophyll a-b binding protein 40, chloroplast precursor (LHCII type I CAB-40) (LHCP) - Nicotiana tabacum (Common tobacco)moderately similar to ( 444) loc_os01g41710 12001.m42672 protein chlorophyll a-b binding protein 2, chloroplast…
PS.lightreaction.photosystem II.LHC-II	MDP0000656154	Common Gene	moderately similar to ( 442) AT2G34430	LHB1B1, LHCB1.4 | LHB1B1; chlorophyll binding | chr2:14524818-14525618 FORWARDmoderately similar to ( 464) CB22_TOBAC Chlorophyll a-b binding protein 21, chloroplast precursor (LHCII type I CAB-21) (LHCP) - Nicotiana tabacum (Common tobacco)moderately similar to ( 438) loc_os01g41710 12001.m42672 protein chlorophyll a-b binding protein 2, chloroplast precursor, putative, expressedChloroa_b-bind n…
PS.lightreaction.photosystem II.LHC-II	MDP0000656152	Common Gene	moderately similar to ( 449) AT2G34430	LHB1B1, LHCB1.4 | LHB1B1; chlorophyll binding | chr2:14524818-14525618 FORWARDmoderately similar to ( 470) CB24_TOBAC Chlorophyll a-b binding protein 40, chloroplast precursor (LHCII type I CAB-40) (LHCP) - Nicotiana tabacum (Common tobacco)moderately similar to ( 442) loc_os01g41710 12001.m42672 protein chlorophyll a-b binding protein 2, chloroplast precursor, putative, expressedChloroa_b-bind n…
PS.lightreaction.photosystem II.LHC-II	MDP0000708928	Common Gene	moderately similar to ( 454) AT2G05070	LHCB2.2, LHCB2 | LHCB2.2; chlorophyll binding | chr2:1799436-1800329 REVERSEmoderately similar to ( 462) CB21_GOSHI Chlorophyll a-b binding protein 151, chloroplast precursor (LHCII type II CAB-151) (LHCP) - Gossypium hirsutum (Upland cotton)moderately similar to ( 432) loc_os03g39610 12003.m35304 protein chlorophyll a-b binding protein, chloroplast precursor, putative, expressedChloroa_b-bind no…
PS.lightreaction.photosystem II.PSII polypeptide subunits	MDP0000327226	Common Gene	weakly similar to ( 174) ATCG00020	PSBA | Encodes chlorophyll binding protein D1, a part of the photosystem II reaction center core | chrC:383-1444 REVERSEweakly similar to ( 174) PSBA_PEA Photosystem Q(B) protein precursor (32 kDa thylakoid membrane protein) (Photosystem II protein D1) - Pisum sativum (Garden pea)weakly similar to ( 186) loc_os12g19580 12012.m73978 protein photosynthetic reaction center proteinpsbA Photo_RC no or…
TCA / org transformation.TCA.malate DH	MDP0000295823	Common Gene	highly similar to ( 518) AT5G20040	ATIPT9 | ATIPT9; ATP binding / tRNA isopentenyltransferase | chr5:6767939-6770980 REVERSEmoderately similar to ( 476) MDHM_FRAAN Malate dehydrogenase, mitochondrial precursor (EC 1.1.1.37) - Fragaria ananassa (Strawberry)moderately similar to ( 454) loc_os05g49880 12005.m27985 protein malate dehydrogenase, mitochondrial precursor, putative, expressed MDH_glycosomal_mitochondrial PRK05086 miaA Mia…
tetrapyrrole synthesis.ferrochelatase	MDP0000248777	Common Gene	highly similar to ( 596) AT5G26030	FC1, FC-I, ATFC-I | FC1 (ferrochelatase 1); ferrochelatase | chr5:9096675-9098752 FORWARDhighly similar to ( 637) HEMH_CUCSA Ferrochelatase-2, chloroplast precursor (EC 4.99.1.1) (Ferrochelatase II) (Protoheme ferro-lyase 2) (Heme synthetase 2) - Cucumis sativus (Cucumber)highly similar to ( 601) loc_os09g12560 12009.m059951 protein ferrochelatase-2, chloroplast precursor, putative, expressed Fer…
tetrapyrrole synthesis.regulation	MDP0000906703	Common Gene	moderately similar to ( 226) AT3G59400	GUN4 | GUN4; enzyme binding / tetrapyrrole binding | chr3:21948881-21949678 REVERSEmoderately similar to ( 212) loc_os11g16550 12011.m05740 protein expressed proteinGUN4 no original description

## Sheet: Hormone Regulation Gene Info
Category	Gene id	Up/Down/Common in groups	Gene Description	Gene Symbol(s)
hormone metabolism.gibberelin.synthesis-degradation	MDP0000180902	Upregulated in E.amylovora	moderately similar to ( 309) AT1G52800	oxidoreductase, 2OG-Fe(II) oxygenase family protein | chr1:19664044-19665362 FORWARDweakly similar to ( 184) loc_os08g32170 12008.m07211 protein oxidoreductase, putative, expressed PcbC no original description
hormone metabolism.gibberelin.synthesis-degradation	MDP0000175691	Upregulated in E.amylovora	moderately similar to ( 304) AT1G52800	oxidoreductase, 2OG-Fe(II) oxygenase family protein | chr1:19664044-19665362 FORWARDweakly similar to ( 177) loc_os08g32170 12008.m07211 protein oxidoreductase, putative, expressed PcbC no original description
hormone metabolism.gibberelin.synthesis-degradation	MDP0000265644	Upregulated in E.amylovora	moderately similar to ( 305) AT1G52800	oxidoreductase, 2OG-Fe(II) oxygenase family protein | chr1:19664044-19665362 FORWARDweakly similar to ( 194) loc_os08g32170 12008.m07211 protein oxidoreductase, putative, expressed PcbC no original description
hormone metabolism.gibberelin.synthesis-degradation	MDP0000245720	Upregulated in E.amylovora	moderately similar to ( 310) AT1G52800	oxidoreductase, 2OG-Fe(II) oxygenase family protein | chr1:19664044-19665362 FORWARDvery weakly similar to (80.9) GAOX2_ORYSA Gibberellin 20 oxidase 2 (EC 1.14.11.-) (Gibberellin C-20 oxidase 2) (GA 20-oxidase 2) (Os20ox2) (Semidwarf-1 protein) - Oryza sativa (Rice)weakly similar to ( 167) loc_os08g32170 12008.m07211 protein oxidoreductase, putative, expressed PcbC no original description
hormone metabolism.gibberelin.synthesis-degradation.GA2 oxidase	MDP0000226405	Upregulated in E.amylovora	moderately similar to ( 323) AT1G02400	ATGA2OX4, ATGA2OX6, DTA1, GA2OX6 | GA2OX6 (GIBBERELLIN 2-OXIDASE 6); gibberellin 2-beta-dioxygenase | chr1:486964-489391 FORWARDmoderately similar to ( 367) G2OX2_PEA Gibberellin 2-beta-dioxygenase 2 (EC 1.14.11.13) (Gibberellin 2-beta-hydroxylase 2) (Gibberellin 2-oxidase 2) (GA 2-oxidase 2) - Pisum sativum (Garden pea)moderately similar to ( 260) loc_os05g06670 12005.m05194 protein gibberellin …
hormone metabolism.auxin.signal transduction	MDP0000809218	Upregulated in ASGV	highly similar to ( 844) AT5G49980	AFB5 | AFB5 (Auxin F-Box protein 5); ubiquitin-protein ligase | chr5:20334420-20336531 REVERSEhighly similar to ( 759) loc_os02g52230 12002.m10254 protein transport inhibitor response 1 protein, putative, expressed no original description
hormone metabolism.auxin.signal transduction	MDP0000497581	Upregulated in ASGV	highly similar to ( 858) AT1G70940	PIN3, ATPIN3 | PIN3 (PIN-FORMED 3); auxin:hydrogen symporter/ transporter | chr1:26743170-26745871 FORWARDhighly similar to ( 680) PIN3A_ORYSA Probable auxin efflux carrier component 3a (OsPIN3a) - Oryza sativa (Rice)highly similar to ( 680) loc_os01g45550 12001.m150666 protein auxin efflux carrier component 3a, putative, expressedMem_trans no original description
hormone metabolism.auxin.induced-regulated-responsive-activated	MDP0000166068	Upregulated in ASGV	weakly similar to ( 103) AT3G09870	auxin-responsive family protein | chr3:3027555-3027896 REVERSE no original description
hormone metabolism.auxin.induced-regulated-responsive-activated	MDP0000241432	Common Gene	highly similar to ( 518) AT1G60900	U2 snRNP auxiliary factor large subunit, putative | chr1:22424008-22427806 FORWARDweakly similar to ( 117) TSJT1_TOBAC Stem-specific protein TSJT1 - Nicotiana tabacum (Common tobacco)moderately similar to ( 491) loc_os11g45590 12011.m08391 protein splicing factor U2AF 65 kDa subunit, putative, expressed Wali7 no original description
hormone metabolism.auxin.induced-regulated-responsive-activated	MDP0000143958	Common Gene	weakly similar to ( 200) AT5G19140	ATAILP1, AILP1 | AILP1 | chr5:6423398-6425785 FORWARDweakly similar to ( 184) loc_os11g05050 12011.m28725 protein stem-specific protein TSJT1, putative, expressedWali7 no original description
hormone metabolism.jasmonate.synthesis-degradation.lipoxygenase	MDP0000277666	Downregulated in fungal pathogens	highly similar to ( 962) AT3G45140	LOX2, ATLOX2 | LOX2 (LIPOXYGENASE 2); lipoxygenase | chr3:16525437-16529233 FORWARDhighly similar to ( 932) LOX23_HORVU Lipoxygenase 2.3, chloroplast precursor (EC 1.13.11.12) (LOX2:Hv:3) - Hordeum vulgare (Barley)highly similar to ( 934) loc_os02g10120 12002.m06309 protein lipoxygenase 2.3, chloroplast precursor, putative, expressedLipoxygenase PLAT_LH2 LH2 no original description
hormone metabolism.jasmonate.synthesis-degradation.lipoxygenase	MDP0000312397	Downregulated in fungal pathogens	nearly identical (1153) AT1G55020	LOX1 | LOX1; lipoxygenase | chr1:20525798-20530143 FORWARDnearly identical (1162) LOX1_SOLTU Lipoxygenase 1 (EC 1.13.11.12) - Solanum tuberosum (Potato)highly similar to ( 998) loc_os03g49380 12003.m35371 protein lipoxygenase 4, putative, expressedLipoxygenase PLAT_LH2 LH2 PLAT no original description
hormone metabolism.jasmonate.synthesis-degradation.lipoxygenase	MDP0000174168	Downregulated in fungal pathogens	highly similar to ( 887) AT3G45140	LOX2, ATLOX2 | LOX2 (LIPOXYGENASE 2); lipoxygenase | chr3:16525437-16529233 FORWARDhighly similar to ( 852) LOXC2_ORYSA Probable lipoxygenase 8, chloroplast precursor (EC 1.13.11.12) - Oryza sativa (Rice)highly similar to ( 852) loc_os08g39850 12008.m26741 protein lipoxygenase 8, chloroplast precursor, putative, expressedLipoxygenase PLAT_LH2 no original description
hormone metabolism.jasmonate.synthesis-degradation.lipoxygenase	MDP0000281525	Downregulated in fungal pathogens	nearly identical (1025) AT3G45140	LOX2, ATLOX2 | LOX2 (LIPOXYGENASE 2); lipoxygenase | chr3:16525437-16529233 FORWARDnearly identical (1001) LOX23_HORVU Lipoxygenase 2.3, chloroplast precursor (EC 1.13.11.12) (LOX2:Hv:3) - Hordeum vulgare (Barley)nearly identical (1002) loc_os02g10120 12002.m06309 protein lipoxygenase 2.3, chloroplast precursor, putative, expressedLipoxygenase PLAT_LH2 LH2 no original description
hormone metabolism.jasmonate.synthesis-degradation.lipoxygenase	MDP0000178268	Downregulated in fungal pathogens	weakly similar to ( 102) AT3G45140	LOX2, ATLOX2 | LOX2 (LIPOXYGENASE 2); lipoxygenase | chr3:16525437-16529233 FORWARDweakly similar to ( 102) LOX23_HORVU Lipoxygenase 2.3, chloroplast precursor (EC 1.13.11.12) (LOX2:Hv:3) - Hordeum vulgare (Barley)weakly similar to ( 108) loc_os02g10120 12002.m06309 protein lipoxygenase 2.3, chloroplast precursor, putative, expressed no original description
hormone metabolism.jasmonate.synthesis-degradation.lipoxygenase	MDP0000300321	Downregulated in fungal pathogens	nearly identical (1013) AT3G45140	LOX2, ATLOX2 | LOX2 (LIPOXYGENASE 2); lipoxygenase | chr3:16525437-16529233 FORWARDhighly similar to ( 968) LOX23_HORVU Lipoxygenase 2.3, chloroplast precursor (EC 1.13.11.12) (LOX2:Hv:3) - Hordeum vulgare (Barley)highly similar to ( 981) loc_os02g10120 12002.m06309 protein lipoxygenase 2.3, chloroplast precursor, putative, expressedLipoxygenase PLAT_LH2 LH2 no original description
hormone metabolism.jasmonate.synthesis-degradation.allene oxidase synthase	MDP0000150140	Downregulated in fungal pathogens	moderately similar to ( 448) AT4G15440	HPL1, CYP74B2 | HPL1 (HYDROPEROXIDE LYASE 1); electron carrier/ heme binding / iron ion binding / monooxygenase | chr4:8835869-8838462 FORWARDmoderately similar to ( 222) C74A4_ORYSA Cytochrome P450 74A4 (EC 4.2.1.92) (Allene oxide synthase 4) (Hydroperoxide dehydrase 4) - Oryza sativa (Rice)moderately similar to ( 320) loc_os02g02000 12002.m05550 protein cytochrome P450 74A4, putative, expressed…
hormone metabolism.jasmonate.synthesis-degradation.allene oxidase synthase	MDP0000198152	Downregulated in fungal pathogens	moderately similar to ( 447) AT4G15440	HPL1, CYP74B2 | HPL1 (HYDROPEROXIDE LYASE 1); electron carrier/ heme binding / iron ion binding / monooxygenase | chr4:8835869-8838462 FORWARDmoderately similar to ( 227) C74A4_ORYSA Cytochrome P450 74A4 (EC 4.2.1.92) (Allene oxide synthase 4) (Hydroperoxide dehydrase 4) - Oryza sativa (Rice)moderately similar to ( 323) loc_os02g02000 12002.m05550 protein cytochrome P450 74A4, putative, expressed…
hormone metabolism.jasmonate.synthesis-degradation.12-Oxo-PDA-reductase	MDP0000393950	Downregulated in fungal pathogens	moderately similar to ( 350) AT1G76690	OPR2, ATOPR2 | OPR2 | chr1:28778976-28780355 FORWARDmoderately similar to ( 312) loc_os06g11290 12006.m05846 protein 12-oxophytodienoate reductase 2, putative, expressed OYE_like_FMN PRK10605 NemA OYE_like_FMN_family Oxidored_FMN OYE_YqiM_FMN OYE_like_2_FMN OYE_like_4_FMN OYE_like_3_FMN OYE_like_5_FMN DCR_FMN ER_like_FMN PRK08255 no original description

## Sheet: Secondary Metabolism Gene Info 
Category	Gene id	Up/Down/Common in groups	Gene Description	Gene Symbol(s)
secondary metabolism.isoprenoids.non-mevalonate pathway	MDP0000159873	Downregulated in fungal pathogens	highly similar to ( 759) AT1G74470	geranylgeranyl reductase | chr1:27991248-27992845 FORWARDhighly similar to ( 655) loc_os02g51080 12002.m33869 protein geranylgeranyl hydrogenase, putative, expressedFixC PRK11445 no original description
secondary metabolism.isoprenoids.non-mevalonate pathway	MDP0000302490	Downregulated in fungal pathogens	weakly similar to ( 157) AT1G74470	geranylgeranyl reductase | chr1:27991248-27992845 FORWARDweakly similar to ( 137) loc_os02g51080 12002.m33869 protein geranylgeranyl hydrogenase, putative, expressed no original description
secondary metabolism.isoprenoids.non-mevalonate pathway	MDP0000261201	Downregulated in fungal pathogens	highly similar to ( 760) AT1G74470	geranylgeranyl reductase | chr1:27991248-27992845 FORWARDhighly similar to ( 660) loc_os02g51080 12002.m33869 protein geranylgeranyl hydrogenase, putative, expressedFixC UbiH PRK11445 no original description
secondary metabolism.isoprenoids.non-mevalonate pathway.DXS	MDP0000798878	Downregulated in fungal pathogens	nearly identical (1187) AT4G15560	CLA1, DEF, CLA, DXS, DXPS2 | CLA1 (CLOROPLASTOS ALTERADOS 1); 1-deoxy-D-xylulose-5-phosphate synthase | chr4:8884218-8887254 FORWARDnearly identical (1229) DXS_CAPAN Probable 1-deoxy-D-xylulose-5-phosphate synthase, chloroplast precursor (EC 2.2.1.7) (1-deoxyxylulose-5-phosphate synthase) (DXP synthase) (DXPS) (CapTKT2) - Capsicum annuum (Bell pepper)nearly identical (1170) loc_os05g33840 12005.m…
secondary metabolism.isoprenoids.non-mevalonate pathway.MCS	MDP0000265911	Downregulated in fungal pathogens	moderately similar to ( 298) AT1G63970	ISPF, MECPS | ISPF; 2-C-methyl-D-erythritol 2,4-cyclodiphosphate synthase | chr1:23738923-23740336 REVERSEmoderately similar to ( 300) ISPF_CATRO 2-C-methyl-D-erythritol 2,4-cyclodiphosphate synthase, chloroplast precursor (EC 4.6.1.12) (MECPS) (MECDP-synthase) - Catharanthus roseus (Rosy periwinkle) (Madagascar periwinkle)moderately similar to ( 275) loc_os02g45660 12002.m09603 protein 2-C-methy…
secondary metabolism.isoprenoids.non-mevalonate pathway.HDR	MDP0000029783	Downregulated in fungal pathogens	highly similar to ( 696) AT4G34350	CLB6, ISPH, HDR | HDR (4-HYDROXY-3-METHYLBUT-2-ENYL DIPHOSPHATE REDUCTASE); 4-hydroxy-3-methylbut-2-en-1-yl diphosphate reductase/ 4-hydroxy-3-methylbut-2-en-1-yl diphosphate synthase | chr4:16428681-16431038 REVERSEhighly similar to ( 675) loc_os03g52170 12003.m10194 protein 4-hydroxy-3-methylbut-2-enyl diphosphate reductase, putative, expressedispH lytB LYTB PRK00087 PRK12360 no original descri…
secondary metabolism.isoprenoids.non-mevalonate pathway.geranylgeranyl pyrophosphate synthase	MDP0000279433	Downregulated in fungal pathogens	highly similar to ( 551) AT1G17050	SPS2 | SPS2 (Solanesyl diphosphate synthase 2); trans-octaprenyltranstransferase | chr1:5829289-5831215 FORWARDweakly similar to ( 137) GGPPS_HEVBR Geranylgeranyl pyrophosphate synthetase, chloroplast precursor (GGPP synthetase) [Includes: Dimethylallyltranstransferase (EC 2.5.1.1); Geranyltranstransferase (EC 2.5.1.10); Farnesyltranstransferase (EC 2.5.1.29)] - Hevea brasiliensishighly similar t…
secondary metabolism.isoprenoids.mevalonate pathway.acetyl-CoA C-acyltransferase	MDP0000235454	Common Gene	highly similar to ( 634) AT5G48230	EMB1276, ACAT2 | ACAT2 (ACETOACETYL-COA THIOLASE 2); acetyl-CoA C-acetyltransferase/ catalytic | chr5:19552570-19555030 REVERSEhighly similar to ( 590) loc_os09g07830 12009.m059940 protein acetyl-CoA acetyltransferase, cytosolic 1, putative, expressed thiolase PRK08235 PRK06954 PRK05790 PRK07800 PRK07025 PRK07491 PRK05656 PRK06845 PRK07124 PRK09051 PaaJ PRK08041 PRK06366 Thiolase_N PRK06205 PRK06…
secondary metabolism.isoprenoids.mevalonate pathway.HMG-CoA synthase	MDP0000661951	Common Gene	highly similar to ( 739) AT4G11820	MVA1 | MVA1; acetyl-CoA C-acetyltransferase/ hydroxymethylglutaryl-CoA synthase | chr4:7109124-7111901 REVERSEhighly similar to ( 719) loc_os09g34960 12009.m06496 protein hydroxymethylglutaryl-CoA synthase, putative, expressed HMG_CoA_synt_C PksG HMG_CoA_synt_N init_cond_enzymes PRK04262 no original description
secondary metabolism.isoprenoids.mevalonate pathway.HMG-CoA reductase	MDP0000312032	Common Gene	highly similar to ( 838) AT1G76490	HMG1, HMGR1 | HMG1 (HYDROXY METHYLGLUTARYL COA REDUCTASE 1); hydroxymethylglutaryl-CoA reductase | chr1:28695801-28698206 FORWARDhighly similar to ( 921) HMDH2_GOSHI 3-hydroxy-3-methylglutaryl-coenzyme A reductase 2 (EC 1.1.1.34) (HMG-CoA reductase 2) - Gossypium hirsutum (Upland cotton)highly similar to ( 777) loc_os08g40180 12008.m07998 protein 3-hydroxy-3-methylglutaryl-coenzyme A reductase 3,…
secondary metabolism.isoprenoids.mevalonate pathway.HMG-CoA reductase	MDP0000251253	Common Gene	highly similar to ( 820) AT1G76490	HMG1, HMGR1 | HMG1 (HYDROXY METHYLGLUTARYL COA REDUCTASE 1); hydroxymethylglutaryl-CoA reductase | chr1:28695801-28698206 FORWARDhighly similar to ( 907) HMDH2_GOSHI 3-hydroxy-3-methylglutaryl-coenzyme A reductase 2 (EC 1.1.1.34) (HMG-CoA reductase 2) - Gossypium hirsutum (Upland cotton)highly similar to ( 760) loc_os08g40180 12008.m07998 protein 3-hydroxy-3-methylglutaryl-coenzyme A reductase 3,…
secondary metabolism.isoprenoids.mevalonate pathway.mevalonate kinase	MDP0000025413	Common Gene	moderately similar to ( 446) AT5G27450	MVK, MK | MK (MEVALONATE KINASE); mevalonate kinase | chr5:9691051-9692975 FORWARDmoderately similar to ( 394) loc_os10g18220 12010.m04902 protein mevalonate kinase, putative, expressed ERG12 PRK03926 no original description
secondary metabolism.isoprenoids.mevalonate pathway.farnesyl pyrophosphate synthetase	MDP0000140046	Common Gene	highly similar to ( 570) AT5G47770	FPS1 | FPS1 (FARNESYL DIPHOSPHATE SYNTHASE 1); dimethylallyltranstransferase/ geranyltranstransferase | chr5:19345297-19347415 FORWARDhighly similar to ( 579) FPPS_HELAN Farnesyl pyrophosphate synthetase (FPP synthetase) (FPS) (Farnesyl diphosphate synthetase) [Includes: Dimethylallyltranstransferase (EC 2.5.1.1); Geranyltranstransferase (EC 2.5.1.10)] - Helianthus annuus (Common sunflower)highly…
secondary metabolism.flavonoids.chalcones	MDP0000716308	Upregulated in E.amylovora	moderately similar to ( 259) AT5G13930	CHS, TT4, ATCHS | TT4 (TRANSPARENT TESTA 4); naringenin-chalcone synthase | chr5:4488762-4490035 FORWARDmoderately similar to ( 268) CHSY_VITVI Chalcone synthase (EC 2.3.1.74) (Naringenin-chalcone synthase) - Vitis vinifera (Grape)moderately similar to ( 252) loc_os11g32650 12011.m07166 protein chalcone synthase, putative, expressedCHS_like Chal_sti_synt_C BcsA Chal_sti_synt_N no original descrip…
secondary metabolism.flavonoids.chalcones	MDP0000208899	Upregulated in E.amylovora	moderately similar to ( 493) AT5G13930	CHS, TT4, ATCHS | TT4 (TRANSPARENT TESTA 4); naringenin-chalcone synthase | chr5:4488762-4490035 FORWARDhighly similar to ( 513) CHSY_VITVI Chalcone synthase (EC 2.3.1.74) (Naringenin-chalcone synthase) - Vitis vinifera (Grape)moderately similar to ( 486) loc_os11g32650 12011.m07166 protein chalcone synthase, putative, expressedChal_sti_synt_N CHS_like Chal_sti_synt_C BcsA cond_enzymes decarbox_c…
secondary metabolism.flavonoids.chalcones	MDP0000302905	Upregulated in E.amylovora	moderately similar to ( 495) AT5G13930	CHS, TT4, ATCHS | TT4 (TRANSPARENT TESTA 4); naringenin-chalcone synthase | chr5:4488762-4490035 FORWARDhighly similar to ( 516) CHSY_VITVI Chalcone synthase (EC 2.3.1.74) (Naringenin-chalcone synthase) - Vitis vinifera (Grape)moderately similar to ( 491) loc_os11g32650 12011.m07166 protein chalcone synthase, putative, expressedCHS_like Chal_sti_synt_N Chal_sti_synt_C BcsA cond_enzymes decarbox_c…
secondary metabolism.flavonoids.chalcones	MDP0000168735	Upregulated in E.amylovora	moderately similar to ( 210) AT5G13930	CHS, TT4, ATCHS | TT4 (TRANSPARENT TESTA 4); naringenin-chalcone synthase | chr5:4488762-4490035 FORWARDmoderately similar to ( 224) CHSY_VITVI Chalcone synthase (EC 2.3.1.74) (Naringenin-chalcone synthase) - Vitis vinifera (Grape)moderately similar to ( 209) loc_os11g32650 12011.m07166 protein chalcone synthase, putative, expressedChal_sti_synt_C CHS_like BcsA no original description
secondary metabolism.flavonoids.chalcones	MDP0000523487	Upregulated in E.amylovora	weakly similar to ( 140) AT3G55120	TT5, A11, CFI | TT5 (TRANSPARENT TESTA 5); chalcone isomerase | chr3:20430248-20431415 REVERSEweakly similar to ( 158) CFI_VITVI Chalcone--flavonone isomerase (EC 5.5.1.6) (Chalcone isomerase) - Vitis vinifera (Grape)weakly similar to ( 139) loc_os03g60509 12003.m10939 protein expressed proteinChalcone no original description

## Sheet: Transcription Factor Gene Info
Category	Gene id	Up/Down/Common in groups	Gene Description	Gene Symbol(s)
RNA.regulation of transcription.WRKY domain transcription factor family	MDP0000794439	Common Gene	moderately similar to ( 244) AT1G80840	WRKY40, ATWRKY40 | WRKY40; transcription factor | chr1:30383834-30385356 FORWARDweakly similar to ( 191) loc_os09g25060 12009.m05659 protein OsWRKY76 - Superfamily of rice TFs having WRKY and zinc finger domains, expressedWRKY no original description
RNA.regulation of transcription.WRKY domain transcription factor family	MDP0000175240	Upregulated in fungal pathogens	weakly similar to ( 133) AT3G56400	WRKY70, ATWRKY70 | WRKY70; transcription factor/ transcription repressor | chr3:20909082-20910409 REVERSEweakly similar to ( 118) loc_os05g25770 12005.m06869 protein OsWRKY45 - Superfamily of rice TFs having WRKY and zinc finger domains, expressed no original description
RNA.regulation of transcription.WRKY domain transcription factor family	MDP0000304113	Upregulated in fungal pathogens	weakly similar to ( 183) AT1G29280	WRKY65, ATWRKY65 | WRKY65; transcription factor | chr1:10236589-10237467 FORWARDweakly similar to ( 130) loc_os01g54600 12001.m11623 protein OsWRKY13 - Superfamily of rice TFs having WRKY and zinc finger domains, expressedWRKY no original description
RNA.regulation of transcription.WRKY domain transcription factor family	MDP0000118810	Downregulated in ASGV	weakly similar to ( 160) AT1G29860	WRKY71, ATWRKY71 | WRKY71; transcription factor | chr1:10454482-10455652 FORWARDweakly similar to ( 156) loc_os01g47560 12001.m10951 protein OsWRKY16 - Superfamily of rice TFs having WRKY and zinc finger domains, expressedWRKY no original description
RNA.regulation of transcription.WRKY domain transcription factor family	MDP0000307516	Upregulated in fungal pathogens	weakly similar to ( 200) AT1G80840	WRKY40, ATWRKY40 | WRKY40; transcription factor | chr1:30383834-30385356 FORWARDweakly similar to ( 167) loc_os09g25060 12009.m05659 protein OsWRKY76 - Superfamily of rice TFs having WRKY and zinc finger domains, expressedWRKY no original description
RNA.regulation of transcription.WRKY domain transcription factor family	MDP0000293456	Upregulated in fungal pathogens	moderately similar to ( 306) AT4G30935	WRKY32, ATWRKY32 | WRKY32; transcription factor | chr4:15051916-15053908 REVERSEweakly similar to ( 179) loc_os08g17400 12008.m05859 protein WRKY transcription factor 4, putative, expressedWRKY no original description
RNA.regulation of transcription.WRKY domain transcription factor family	MDP0000123467	Common Gene	very weakly similar to (93.6) AT5G13080	WRKY75, ATWRKY75 | WRKY75; transcription factor | chr5:4149928-4151019 REVERSEvery weakly similar to ( 100) loc_os11g29870 12011.m06896 protein OsWRKY72 - Superfamily of rice TFs having WRKY and zinc finger domains, expressed no original description
RNA.regulation of transcription.WRKY domain transcription factor family	MDP0000191017	Upregulated in ASGV	weakly similar to ( 141) AT4G23810	WRKY53, ATWRKY53 | WRKY53; DNA binding / protein binding / transcription activator/ transcription factor | chr4:12392666-12393739 REVERSEweakly similar to ( 123) loc_os08g29660 12008.m06969 protein OsWRKY69 - Superfamily of rice TFs having WRKY and zinc finger domains, expressedWRKY no original description
RNA.regulation of transcription.WRKY domain transcription factor family	MDP0000676216	Upregulated in fungal pathogens	moderately similar to ( 204) AT3G58710	WRKY69, ATWRKY69 | WRKY69; transcription factor | chr3:21715192-21716766 FORWARDweakly similar to ( 144) loc_os01g54600 12001.m11623 protein OsWRKY13 - Superfamily of rice TFs having WRKY and zinc finger domains, expressedWRKY no original description
RNA.regulation of transcription.WRKY domain transcription factor family	MDP0000154734	Upregulated in E.amylovora	weakly similar to ( 147) AT5G13080	WRKY75, ATWRKY75 | WRKY75; transcription factor | chr5:4149928-4151019 REVERSEweakly similar to ( 149) loc_os11g29870 12011.m06896 protein OsWRKY72 - Superfamily of rice TFs having WRKY and zinc finger domains, expressedWRKY no original description
RNA.regulation of transcription.WRKY domain transcription factor family	MDP0000792088	Upregulated in E.amylovora	weakly similar to ( 145) AT5G13080	WRKY75, ATWRKY75 | WRKY75; transcription factor | chr5:4149928-4151019 REVERSEweakly similar to ( 155) loc_os11g29870 12011.m06896 protein OsWRKY72 - Superfamily of rice TFs having WRKY and zinc finger domains, expressedWRKY no original description
RNA.regulation of transcription.WRKY domain transcription factor family	MDP0000273851	Upregulated in fungal pathogens	weakly similar to ( 167) AT5G15130	WRKY72, ATWRKY72 | WRKY72; transcription factor | chr5:4904426-4906879 FORWARDmoderately similar to ( 207) loc_os06g05380 12006.m91873 protein OsWRKY73 - Superfamily of rice TFs having WRKY and zinc finger domains, expressedWRKY no original description
RNA.regulation of transcription.WRKY domain transcription factor family	MDP0000133918	Upregulated in fungal pathogens	moderately similar to ( 201) AT1G29280	WRKY65, ATWRKY65 | WRKY65; transcription factor | chr1:10236589-10237467 FORWARDweakly similar to ( 132) loc_os01g54600 12001.m11623 protein OsWRKY13 - Superfamily of rice TFs having WRKY and zinc finger domains, expressedWRKY no original description
RNA.regulation of transcription.WRKY domain transcription factor family	MDP0000935652	Upregulated in fungal pathogens	moderately similar to ( 363) AT1G62300	WRKY6, ATWRKY6 | WRKY6; transcription factor | chr1:23016887-23019155 REVERSEmoderately similar to ( 279) loc_os05g49210 12005.m08991 protein OsWRKY43 - Superfamily of rice TFs having WRKY and zinc finger domains, expressedWRKY no original description
RNA.regulation of transcription.WRKY domain transcription factor family	MDP0000301666	Upregulated in fungal pathogens	moderately similar to ( 352) AT1G62300	WRKY6, ATWRKY6 | WRKY6; transcription factor | chr1:23016887-23019155 REVERSEmoderately similar to ( 277) loc_os05g49210 12005.m08991 protein OsWRKY43 - Superfamily of rice TFs having WRKY and zinc finger domains, expressedWRKY no original description
RNA.regulation of transcription.WRKY domain transcription factor family	MDP0000708692	Common Gene	moderately similar to ( 296) AT2G38470	WRKY33, ATWRKY33 | WRKY33; transcription factor | chr2:16108476-16110539 FORWARDmoderately similar to ( 307) loc_os01g61080 12001.m12235 protein OsWRKY24 - Superfamily of rice TFs having WRKY and zinc finger domains, expressedWRKY no original description
RNA.regulation of transcription.WRKY domain transcription factor family	MDP0000935996	Upregulated in fungal pathogens	moderately similar to ( 294) AT2G38470	WRKY33, ATWRKY33 | WRKY33; transcription factor | chr2:16108476-16110539 FORWARDmoderately similar to ( 362) loc_os01g61080 12001.m12235 protein OsWRKY24 - Superfamily of rice TFs having WRKY and zinc finger domains, expressedWRKY no original description
RNA.regulation of transcription.WRKY domain transcription factor family	MDP0000177906	Common Gene	moderately similar to ( 244) AT1G80840	WRKY40, ATWRKY40 | WRKY40; transcription factor | chr1:30383834-30385356 FORWARDweakly similar to ( 189) loc_os09g25060 12009.m05659 protein OsWRKY76 - Superfamily of rice TFs having WRKY and zinc finger domains, expressedWRKY no original description
RNA.regulation of transcription.WRKY domain transcription factor family	MDP0000228304	Common Gene	weakly similar to ( 108) AT3G56400	WRKY70, ATWRKY70 | WRKY70; transcription factor/ transcription repressor | chr3:20909082-20910409 REVERSEweakly similar to ( 107) loc_os05g25770 12005.m06869 protein OsWRKY45 - Superfamily of rice TFs having WRKY and zinc finger domains, expressed no original description
RNA.regulation of transcription.WRKY domain transcription factor family	MDP0000514115	Upregulated in fungal pathogens	moderately similar to ( 295) AT2G38470	WRKY33, ATWRKY33 | WRKY33; transcription factor | chr2:16108476-16110539 FORWARDmoderately similar to ( 353) loc_os01g61080 12001.m12235 protein OsWRKY24 - Superfamily of rice TFs having WRKY and zinc finger domains, expressedWRKY no original description
RNA.regulation of transcription.WRKY domain transcription factor family	MDP0000507805	Upregulated in E.amylovora	moderately similar to ( 286) AT2G38470	WRKY33, ATWRKY33 | WRKY33; transcription factor | chr2:16108476-16110539 FORWARDmoderately similar to ( 334) loc_os01g61080 12001.m12235 protein OsWRKY24 - Superfamily of rice TFs having WRKY and zinc finger domains, expressedWRKY no original description
RNA.regulation of transcription.WRKY domain transcription factor family	MDP0000272940	Upregulated in fungal pathogens	moderately similar to ( 301) AT4G31550	WRKY11, ATWRKY11 | WRKY11; calmodulin binding / transcription factor | chr4:15290065-15291458 REVERSEmoderately similar to ( 222) loc_os04g21950 12004.m07345 protein OsWRKY51 - Superfamily of rice TFs having WRKY and zinc finger domains, expressedWRKY no original description
RNA.regulation of transcription.WRKY domain transcription factor family	MDP0000202292	Upregulated in ASGV	weakly similar to ( 122) AT2G34830	WRKY35, MEE24, AtWRKY35 | WRKY35 (WRKY DNA-binding protein 35); transcription factor | chr2:14693839-14696378 REVERSEweakly similar to ( 126) loc_os02g47060 12002.m09741 protein OsWRKY66 - Superfamily of rice TFs having WRKY and zinc finger domains, expressedWRKY no original description
RNA.regulation of transcription.WRKY domain transcription factor family	MDP0000169621	Upregulated in fungal pathogens	moderately similar to ( 288) AT2G37260	TTG2, ATWRKY44, WRKY44 | TTG2 (TRANSPARENT TESTA GLABRA 2); transcription factor | chr2:15645603-15646792 FORWARDmoderately similar to ( 214) loc_os07g39480 12007.m08190 protein OsWRKY78 - Superfamily of rice TFs having WRKY and zinc finger domains, expressedWRKY no original description
RNA.regulation of transcription.WRKY domain transcription factor family	MDP0000294489	Common Gene	weakly similar to ( 116) AT2G34830	WRKY35, MEE24, AtWRKY35 | WRKY35 (WRKY DNA-binding protein 35); transcription factor | chr2:14693839-14696378 REVERSEweakly similar to ( 120) loc_os02g47060 12002.m09741 protein OsWRKY66 - Superfamily of rice TFs having WRKY and zinc finger domains, expressedWRKY no original description
RNA.regulation of transcription.JUMONJI family	MDP0000292237	Downregulated in ASGV	nearly identical (1123) AT1G78280	transferase, transferring glycosyl groups | chr1:29452823-29457118 FORWARDhighly similar to ( 969) loc_os03g27250 12003.m08052 protein transferase, transferring glycosyl groups, putative, expressed no original description
RNA.regulation of transcription.JUMONJI family	MDP0000321110	Upregulated in E.amylovora	highly similar to ( 736) AT5G06550	FUNCTIONS IN: molecular_function unknown; INVOLVED IN: cell surface receptor linked signal transduction; EXPRESSED IN: 19 plant structures; EXPRESSED DURING: 12 growth stages; CONTAINS InterPro DOMAIN/s: Cyclin-like F-box (InterPro:IPR001810), Transcription factor jumonji/aspartyl beta-hydroxylase (InterPro:IPR003347), Transcription factor jumonji (InterPro:IPR013129); BEST Arabidopsis thaliana p…
RNA.regulation of transcription.JUMONJI family	MDP0000254078	Upregulated in E.amylovora	moderately similar to ( 449) AT5G63080	transcription factor jumonji (jmjC) domain-containing protein | chr5:25300026-25302321 REVERSEmoderately similar to ( 281) loc_os01g36630 12001.m09958 protein jumonji domain containing 4, putative, expressed no original description
RNA.regulation of transcription.GRAS transcription factor family	MDP0000266986	Upregulated in fungal pathogens	highly similar to ( 548) AT1G50420	SCL3, SCL-3 | SCL3; transcription factor | chr1:18678177-18679625 REVERSEmoderately similar to ( 244) GAI1_VITVI DELLA protein GAI1 (Gibberellic acid-insensitive mutant protein 1) (VvGAI1) - Vitis vinifera (Grape)moderately similar to ( 374) loc_os01g71970 12001.m13235 protein GRAS family transcription factor containing protein, expressedGRAS no original description
RNA.regulation of transcription.GRAS transcription factor family	MDP0000575908	Upregulated in fungal pathogens	highly similar to ( 598) AT5G66770	scarecrow transcription factor family protein | chr5:26660723-26662477 FORWARDweakly similar to ( 193) CIGR2_ORYSA Chitin-inducible gibberellin-responsive protein 2 - Oryza sativa (Rice)moderately similar to ( 395) loc_os03g51330 12003.m10114 protein DELLA protein SLR1, putative, expressedGRAS no original description
RNA.regulation of transcription.GRAS transcription factor family	MDP0000640034	Upregulated in fungal pathogens	highly similar to ( 724) AT2G01570	RGA1, RGA | RGA1 (REPRESSOR OF GA1-3 1); protein binding / transcription factor | chr2:255581-257344 REVERSEhighly similar to ( 760) GAIPB_CUCMA DELLA protein GAIP-B (Gibberellic acid-insensitive phloem protein B) (GAIP-B) (CmGAIP-B) - Cucurbita maxima (Pumpkin) (Winter squash)highly similar to ( 525) loc_os03g49990 12003.m09996 protein DELLA protein SLR1, putative, expressedGRAS no original desc…
RNA.regulation of transcription.GRAS transcription factor family	MDP0000256486	Upregulated in fungal pathogens	highly similar to ( 562) AT5G66770	scarecrow transcription factor family protein | chr5:26660723-26662477 FORWARDweakly similar to ( 171) CIGR2_ORYSA Chitin-inducible gibberellin-responsive protein 2 - Oryza sativa (Rice)moderately similar to ( 365) loc_os03g51330 12003.m10114 protein DELLA protein SLR1, putative, expressedGRAS no original description
RNA.regulation of transcription.GRAS transcription factor family	MDP0000727836	Upregulated in fungal pathogens	highly similar to ( 625) AT1G21450	SCL1 | SCL1 (SCARECROW-LIKE 1); transcription factor | chr1:7509721-7511502 FORWARDmoderately similar to ( 431) CIGR2_ORYSA Chitin-inducible gibberellin-responsive protein 2 - Oryza sativa (Rice)highly similar to ( 579) loc_os01g65900 12001.m12698 protein chitin-inducible gibberellin-responsive protein 2, putative, expressedGRAS no original description
RNA.regulation of transcription.GRAS transcription factor family	MDP0000607785	Upregulated in fungal pathogens	highly similar to ( 586) AT4G17230	SCL13 | SCL13 (Scarecrow-like 13); transcription factor | chr4:9661218-9662807 REVERSEhighly similar to ( 511) CIGR2_ORYSA Chitin-inducible gibberellin-responsive protein 2 - Oryza sativa (Rice)highly similar to ( 511) loc_os07g39470 12007.m08189 protein chitin-inducible gibberellin-responsive protein 2, putative, expressedGRAS no original description
RNA.regulation of transcription.GRAS transcription factor family	MDP0000662303	Downregulated in fungal pathogens	moderately similar to ( 416) AT1G14920	GAI, RGA2 | GAI (GIBBERELLIC ACID INSENSITIVE); transcription factor | chr1:5149414-5151015 FORWARDmoderately similar to ( 424) GAI1_VITVI DELLA protein GAI1 (Gibberellic acid-insensitive mutant protein 1) (VvGAI1) - Vitis vinifera (Grape)moderately similar to ( 426) loc_os01g45860 12001.m10786 protein DELLA protein RGA, putative, expressedGRAS no original description
RNA.regulation of transcription.GRAS transcription factor family	MDP0000859087	Upregulated in fungal pathogens	highly similar to ( 620) AT1G21450	SCL1 | SCL1 (SCARECROW-LIKE 1); transcription factor | chr1:7509721-7511502 FORWARDmoderately similar to ( 433) CIGR2_ORYSA Chitin-inducible gibberellin-responsive protein 2 - Oryza sativa (Rice)highly similar to ( 565) loc_os01g65900 12001.m12698 protein chitin-inducible gibberellin-responsive protein 2, putative, expressedGRAS no original description
RNA.regulation of transcription.MADS box transcription factor family	MDP0000289836	Upregulated in fungal pathogens	moderately similar to ( 233) AT5G60910	AGL8, FUL | AGL8 (agamous-like 8); transcription factor | chr5:24502736-24504934 REVERSEmoderately similar to ( 256) AGL8_SOLTU Agamous-like MADS-box protein AGL8 homolog (POTM1-1) - Solanum tuberosum (Potato)weakly similar to ( 198) loc_os03g54160 12003.m35583 protein MADS-box transcription factor 14, putative, expressed MADS_MEF2_like MADS K-box MADS SRF-TF MADS_SRF_like no original description
RNA.regulation of transcription.MADS box transcription factor family	MDP0000904420	Upregulated in fungal pathogens	weakly similar to ( 103) AT2G45660	AGL20, SOC1 | AGL20 (AGAMOUS-LIKE 20); transcription factor | chr2:18807799-18810193 REVERSE no original description
RNA.regulation of transcription.MADS box transcription factor family	MDP0000324166	Downregulated in fungal pathogens	moderately similar to ( 301) AT4G18960	AG | AG (AGAMOUS); DNA binding / transcription factor | chr4:10383917-10388272 FORWARDmoderately similar to ( 310) AG_PANGI Floral homeotic protein AGAMOUS (GAG2) - Panax ginseng (Korean ginseng)moderately similar to ( 267) loc_os01g10504 12001.m150506 protein MADS-box transcription factor 3, putative, expressed MADS_MEF2_like MADS K-box MADS MADS_SRF_like SRF-TF no original description
RNA.regulation of transcription.MADS box transcription factor family	MDP0000259294	Upregulated in fungal pathogens	very weakly similar to (92.0) AT4G24540	AGL24 | AGL24 (AGAMOUS-LIKE 24); protein binding / protein heterodimerization/ protein homodimerization/ sequence-specific DNA binding / transcription factor | chr4:12671160-12673645 REVERSEvery weakly similar to (80.9) MAD55_ORYSA MADS-box transcription factor 55 (OsMADS55) - Oryza sativa (Rice)very weakly similar to (84.3) loc_os03g08754 12003.m35564 protein MADS-box transcription factor 47, pu…
RNA.regulation of transcription.MADS box transcription factor family	MDP0000255146	Downregulated in fungal pathogens	very weakly similar to (96.7) AT4G24540	AGL24 | AGL24 (AGAMOUS-LIKE 24); protein binding / protein heterodimerization/ protein homodimerization/ sequence-specific DNA binding / transcription factor | chr4:12671160-12673645 REVERSEvery weakly similar to (87.4) MAD47_ORYSA MADS-box transcription factor 47 (OsMADS47) - Oryza sativa (Rice)very weakly similar to (87.0) loc_os03g08754 12003.m35564 protein MADS-box transcription factor 47, pu…
RNA.regulation of transcription.MADS box transcription factor family	MDP0000527190	Upregulated in fungal pathogens	weakly similar to ( 102) AT4G24540	AGL24 | AGL24 (AGAMOUS-LIKE 24); protein binding / protein heterodimerization/ protein homodimerization/ sequence-specific DNA binding / transcription factor | chr4:12671160-12673645 REVERSEvery weakly similar to (99.4) MAD47_ORYSA MADS-box transcription factor 47 (OsMADS47) - Oryza sativa (Rice)weakly similar to ( 102) loc_os03g08754 12003.m35564 protein MADS-box transcription factor 47, putativ…
RNA.regulation of transcription.MADS box transcription factor family	MDP0000322567	Upregulated in fungal pathogens	weakly similar to ( 104) AT4G24540	AGL24 | AGL24 (AGAMOUS-LIKE 24); protein binding / protein heterodimerization/ protein homodimerization/ sequence-specific DNA binding / transcription factor | chr4:12671160-12673645 REVERSEvery weakly similar to (95.5) MAD47_ORYSA MADS-box transcription factor 47 (OsMADS47) - Oryza sativa (Rice)very weakly similar to (95.5) loc_os03g08754 12003.m35564 protein MADS-box transcription factor 47, pu…
RNA.regulation of transcription.MADS box transcription factor family	MDP0000462145	Upregulated in fungal pathogens	weakly similar to ( 124) AT5G62165	AGL42 | AGL42 (AGAMOUS LIKE 42); transcription factor | chr5:24965075-24968437 FORWARDweakly similar to ( 113) MAD50_ORYSA MADS-box transcription factor 50 (OsMADS50) (Protein SUPPRESSOR OF CONSTANS OVEREXPRESSION 1-like) (OsSOC1) (Protein AGAMOUS-like 20) (RMADS208) - Oryza sativa (Rice)weakly similar to ( 111) loc_os10g39130 12010.m21952 protein MADS-box transcription factor 56, putative, expre…
RNA.regulation of transcription.C2H2 zinc finger family	MDP0000315201	Upregulated in ASGV	weakly similar to ( 147) AT2G28200	nucleic acid binding / transcription factor/ zinc ion binding | chr2:12024321-12025181 FORWARDweakly similar to ( 106) loc_os04g08060 12004.m06098 protein zinc finger, C2H2 type family protein, expressed no original description
RNA.regulation of transcription.C2H2 zinc finger family	MDP0000265846	Upregulated in fungal pathogens	moderately similar to ( 325) AT1G03840	MGP | MGP (Magpie); nucleic acid binding / protein binding / transcription factor/ zinc ion binding | chr1:967596-970058 REVERSEmoderately similar to ( 314) loc_os01g14010 12001.m08007 protein zinc finger, C2H2 type family protein, expressed no original description
RNA.regulation of transcription.C2H2 zinc finger family	MDP0000172510	Upregulated in fungal pathogens	highly similar to ( 529) AT1G43850	SEU | SEU (seuss); DNA binding / protein binding / protein heterodimerization/ transcription cofactor | chr1:16617872-16621596 FORWARDmoderately similar to ( 457) loc_os11g10060 12011.m05203 protein transcriptional corepressor SEUSS, putative, expressed no original description
RNA.regulation of transcription.C2H2 zinc finger family	MDP0000237113	Upregulated in E.amylovora	nearly identical (1577) AT3G18290	EMB2454 | EMB2454 (embryo defective 2454); protein binding / zinc ion binding | chr3:6274308-6280174 FORWARDnearly identical (1298) loc_os01g49470 12001.m11133 protein CHY zinc finger family protein, expressed zf-CHY no original description
RNA.regulation of transcription.C2H2 zinc finger family	MDP0000595671	Upregulated in ASGV	weakly similar to ( 124) AT5G59820	RHL41, ZAT12 | RHL41 (RESPONSIVE TO HIGH LIGHT 41); nucleic acid binding / transcription factor/ zinc ion binding | chr5:24103073-24103561 FORWARDweakly similar to ( 107) loc_os05g02390 12005.m04775 protein ZFP16-1, putative, expressed no original description
RNA.regulation of transcription.C2H2 zinc finger family	MDP0000688613	Upregulated in fungal pathogens	moderately similar to ( 240) AT3G45260	zinc finger (C2H2 type) family protein | chr3:16596850-16598550 REVERSEmoderately similar to ( 246) loc_os01g14010 12001.m08007 protein zinc finger, C2H2 type family protein, expressed no original description
RNA.regulation of transcription.C2H2 zinc finger family	MDP0000254462	Upregulated in fungal pathogens	weakly similar to ( 122) AT3G02790	zinc finger (C2H2 type) family protein | chr3:604926-605243 FORWARDweakly similar to ( 120) loc_os06g49490 12006.m09473 protein expressed protein no original description
RNA.regulation of transcription.C2H2 zinc finger family	MDP0000453148	Upregulated in fungal pathogens	highly similar to ( 511) AT1G34370	STOP1 | STOP1 (sensitive to proton rhizotoxicity 1); nucleic acid binding / transcription factor/ zinc ion binding | chr1:12551449-12552501 FORWARDmoderately similar to ( 431) loc_os01g65080 12001.m150442 protein nucleic acid binding protein, putative, expressed no original description
RNA.regulation of transcription.C2H2 zinc finger family	MDP0000427251	Downregulated in fungal pathogens	weakly similar to ( 122) AT2G41940	ZFP8 | ZFP8 (ZINC FINGER PROTEIN 8); nucleic acid binding / transcription factor/ zinc ion binding | chr2:17507556-17508329 FORWARDweakly similar to ( 121) loc_os02g53530 12002.m10382 protein zinc finger protein, putative, expressed no original description
RNA.regulation of transcription.C2H2 zinc finger family	MDP0000150618	Upregulated in fungal pathogens	moderately similar to ( 301) AT1G03840	MGP | MGP (Magpie); nucleic acid binding / protein binding / transcription factor/ zinc ion binding | chr1:967596-970058 REVERSEmoderately similar to ( 306) loc_os01g14010 12001.m08007 protein zinc finger, C2H2 type family protein, expressed no original description
RNA.regulation of transcription.C2H2 zinc finger family	MDP0000762756	Upregulated in fungal pathogens	weakly similar to ( 160) AT1G27730	STZ, ZAT10 | STZ (salt tolerance zinc finger); nucleic acid binding / transcription factor/ transcription repressor/ zinc ion binding | chr1:9648302-9648985 REVERSEweakly similar to ( 107) ZFP1_WHEAT Zinc-finger protein 1 (WZF1) - Triticum aestivum (Wheat)weakly similar to ( 112) loc_os12g39400 12012.m07725 protein zinc-finger protein 1, putative, expressed no original description
RNA.regulation of transcription.C2H2 zinc finger family	MDP0000198416	Downregulated in fungal pathogens	moderately similar to ( 484) AT5G54630	zinc finger protein-related | chr5:22192607-22194260 REVERSEmoderately similar to ( 456) loc_os01g57650 12001.m11914 protein nucleic acid binding protein, putative, expressed no original description
RNA.regulation of transcription.C2H2 zinc finger family	MDP0000257423	Upregulated in E.amylovora	weakly similar to ( 120) AT2G28710	zinc finger (C2H2 type) family protein | chr2:12322974-12323444 FORWARDweakly similar to ( 114) loc_os03g17150 12003.m07146 protein ZFP16-1, putative, expressed no original description
RNA.regulation of transcription.C2H2 zinc finger family	MDP0000573176	Upregulated in fungal pathogens	weakly similar to ( 147) AT1G27730	STZ, ZAT10 | STZ (salt tolerance zinc finger); nucleic acid binding / transcription factor/ transcription repressor/ zinc ion binding | chr1:9648302-9648985 REVERSEvery weakly similar to (94.0) ZFP1_WHEAT Zinc-finger protein 1 (WZF1) - Triticum aestivum (Wheat)very weakly similar to ( 100) loc_os12g39400 12012.m07725 protein zinc-finger protein 1, putative, expressed no original description
RNA.regulation of transcription.C2H2 zinc finger family	MDP0000233477	Upregulated in fungal pathogens	moderately similar to ( 366) AT5G66730	zinc finger (C2H2 type) family protein | chr5:26641914-26643883 REVERSEmoderately similar to ( 286) loc_os01g14010 12001.m08007 protein zinc finger, C2H2 type family protein, expressed no original description
RNA.regulation of transcription.C2H2 zinc finger family	MDP0000231656	Downregulated in fungal pathogens	moderately similar to ( 483) AT3G07940	zinc finger and C2 domain protein, putative | chr3:2529542-2531368 FORWARDmoderately similar to ( 396) loc_os01g72230 12001.m13258 protein GTPase activating protein, putative, expressed ArfGap COG5347 ArfGap no original description
RNA.regulation of transcription.Psudo ARR transcription factor family	MDP0000149453	Upregulated in fungal pathogens	moderately similar to ( 396) AT5G02810	PRR7, APRR7 | PRR7 (PSEUDO-RESPONSE REGULATOR 7); transcription regulator/ two-component response regulator | chr5:638283-641461 REVERSEmoderately similar to ( 382) PRR37_ORYSA Two-component response regulator-like PRR37 (Pseudo-response regulator 37) (OsPRR37) - Oryza sativa (Rice)moderately similar to ( 382) loc_os07g49460 12007.m079806 protein two-component response regulator-like PRR37, putat…
RNA.regulation of transcription.Psudo ARR transcription factor family	MDP0000248765	Upregulated in fungal pathogens	moderately similar to ( 331) AT5G24470	APRR5, PRR5 | APRR5 (ARABIDOPSIS PSEUDO-RESPONSE REGULATOR 5); transcription regulator/ two-component response regulator | chr5:8356204-8358873 REVERSEmoderately similar to ( 260) PRR95_ORYSA Two-component response regulator-like PRR95 (Pseudo-response regulator 95) (OsPRR95) - Oryza sativa (Rice)moderately similar to ( 260) loc_os09g36220 12009.m06571 protein two-component response regulator-lik…
RNA.regulation of transcription.Psudo ARR transcription factor family	MDP0000286458	Upregulated in fungal pathogens	moderately similar to ( 451) AT5G61380	TOC1, APRR1, PRR1 | TOC1 (TIMING OF CAB EXPRESSION 1); transcription regulator/ two-component response regulator | chr5:24675540-24678176 FORWARDmoderately similar to ( 344) PRR1_ORYSA Two-component response regulator-like PRR1 (Pseudo-response regulator 1) (OsPRR1) - Oryza sativa (Rice)moderately similar to ( 344) loc_os02g40510 12002.m33775 protein two-component response regulator-like PRR1, pu…
RNA.regulation of transcription.Psudo ARR transcription factor family	MDP0000917419	Upregulated in fungal pathogens	weakly similar to ( 109) AT5G02810	PRR7, APRR7 | PRR7 (PSEUDO-RESPONSE REGULATOR 7); transcription regulator/ two-component response regulator | chr5:638283-641461 REVERSEweakly similar to ( 138) PRR73_ORYSA Two-component response regulator-like PRR73 (Pseudo-response regulator 73) (OsPRR73) - Oryza sativa (Rice)weakly similar to ( 138) loc_os03g17570 12003.m34843 protein two-component response regulator-like PRR73, putative, expr…
RNA.regulation of transcription.Psudo ARR transcription factor family	MDP0000453272	Upregulated in fungal pathogens	moderately similar to ( 463) AT5G61380	TOC1, APRR1, PRR1 | TOC1 (TIMING OF CAB EXPRESSION 1); transcription regulator/ two-component response regulator | chr5:24675540-24678176 FORWARDmoderately similar to ( 349) PRR1_ORYSA Two-component response regulator-like PRR1 (Pseudo-response regulator 1) (OsPRR1) - Oryza sativa (Rice)moderately similar to ( 349) loc_os02g40510 12002.m33775 protein two-component response regulator-like PRR1, pu…
RNA.regulation of transcription.HB,Homeobox transcription factor family	MDP0000209399	Downregulated in fungal pathogens	moderately similar to ( 299) AT5G02030	LSN, PNY, HB-6, BLR, RPL, BLH9, VAN | RPL (REPLUMLESS); DNA binding / sequence-specific DNA binding / transcription factor | chr5:395754-398872 FORWARDmoderately similar to ( 280) loc_os05g38120 12005.m07991 protein homeodomain protein JUBEL2, putative, expressed POX POX no original description
RNA.regulation of transcription.HB,Homeobox transcription factor family	MDP0000423596	Common Gene	moderately similar to ( 342) AT1G69780	ATHB13 | ATHB13; DNA binding / sequence-specific DNA binding / transcription factor | chr1:26259166-26260465 FORWARDmoderately similar to ( 263) loc_os03g07450 12003.m06259 protein homeobox-leucine zipper protein HAT7, putative, expressed no original description
RNA.regulation of transcription.HB,Homeobox transcription factor family	MDP0000599845	Downregulated in fungal pathogens	weakly similar to ( 134) AT3G01470	ATHB-1, ATHB1, HD-ZIP-1, HAT5 | ATHB-1 (ARABIDOPSIS THALIANA HOMEOBOX 1); DNA binding / protein homodimerization/ sequence-specific DNA binding / transcription activator/ transcription factor | chr3:182648-184034 REVERSEweakly similar to ( 129) loc_os02g49700 12002.m33448 protein homeodomain leucine zipper protein CPHB-5, putative, expressed no original description
RNA.regulation of transcription.HB,Homeobox transcription factor family	MDP0000615948	Common Gene	weakly similar to ( 106) AT2G46680	ATHB-7, ATHB7 | ATHB-7 (ARABIDOPSIS THALIANA HOMEOBOX 7); transcription activator/ transcription factor | chr2:19165777-19166773 REVERSEweakly similar to ( 110) loc_os09g35910 12009.m22175 protein homeodomain-leucine zipper transcription factor TaHDZipI-1, putative, expressed no original description
RNA.regulation of transcription.HB,Homeobox transcription factor family	MDP0000899816	Common Gene	weakly similar to ( 117) AT3G61890	ATHB-12, ATHB12 | ATHB-12 (ARABIDOPSIS THALIANA HOMEOBOX 12); transcription activator/ transcription factor | chr3:22914346-22915239 REVERSEweakly similar to ( 114) loc_os09g35910 12009.m22175 protein homeodomain-leucine zipper transcription factor TaHDZipI-1, putative, expressed no original description
RNA.regulation of transcription.HB,Homeobox transcription factor family	MDP0000551496	Downregulated in fungal pathogens	moderately similar to ( 431) AT1G62990	KNAT7, IXR11 | KNAT7 (KNOTTED-LIKE HOMEOBOX OF ARABIDOPSIS THALIANA 7); DNA binding / transcription activator/ transcription factor | chr1:23337468-23340348 FORWARDmoderately similar to ( 423) HD1_BRANA Homeobox protein HD1 - Brassica napus (Rape)moderately similar to ( 383) loc_os03g03164 12003.m35560 protein homeobox protein HD1, putative, expressed no original description
RNA.regulation of transcription.HB,Homeobox transcription factor family	MDP0000135540	Upregulated in fungal pathogens	moderately similar to ( 207) AT5G06710	HAT14 | HAT14 (HOMEOBOX FROM ARABIDOPSIS THALIANA); DNA binding / transcription factor | chr5:2069093-2070284 REVERSEweakly similar to ( 181) loc_os08g36220 12008.m07611 protein homeobox-leucine zipper protein HAT14, putative, expressed HALZ no original description
RNA.regulation of transcription.HB,Homeobox transcription factor family	MDP0000564897	Upregulated in fungal pathogens	weakly similar to ( 189) AT2G22430	ATHB6 | ATHB6; DNA binding / protein binding / sequence-specific DNA binding / transcription activator/ transcription factor | chr2:9526470-9527612 REVERSEweakly similar to ( 166) loc_os09g29460 12009.m06097 protein homeobox-leucine zipper protein ATHB-6, putative, expressed no original description
RNA.regulation of transcription.HB,Homeobox transcription factor family	MDP0000163095	Downregulated in fungal pathogens	moderately similar to ( 229) AT4G37790	HAT22 | HAT22; transcription factor | chr4:17768241-17769272 FORWARDweakly similar to ( 186) loc_os08g36220 12008.m07611 protein homeobox-leucine zipper protein HAT14, putative, expressed HALZ no original description
RNA.regulation of transcription.HB,Homeobox transcription factor family	MDP0000841379	Downregulated in fungal pathogens	moderately similar to ( 422) AT2G35940	BLH1 | BLH1 (BEL1-LIKE HOMEODOMAIN 1); DNA binding / protein heterodimerization/ protein homodimerization/ transcription factor | chr2:15089171-15091699 REVERSEmoderately similar to ( 302) loc_os11g06020 12011.m04798 protein BEL1-like homeodomain transcription factor, putative, expressed POX POX no original description
RNA.regulation of transcription.HB,Homeobox transcription factor family	MDP0000222305	Upregulated in E.amylovora	weakly similar to ( 173) AT5G06710	HAT14 | HAT14 (HOMEOBOX FROM ARABIDOPSIS THALIANA); DNA binding / transcription factor | chr5:2069093-2070284 REVERSEweakly similar to ( 171) loc_os08g36220 12008.m07611 protein homeobox-leucine zipper protein HAT14, putative, expressed no original description
RNA.regulation of transcription.HB,Homeobox transcription factor family	MDP0000546502	Upregulated in fungal pathogens	moderately similar to ( 422) AT2G35940	BLH1 | BLH1 (BEL1-LIKE HOMEODOMAIN 1); DNA binding / protein heterodimerization/ protein homodimerization/ transcription factor | chr2:15089171-15091699 REVERSEmoderately similar to ( 302) loc_os11g06020 12011.m04798 protein BEL1-like homeodomain transcription factor, putative, expressed POX POX no original description
RNA.regulation of transcription.HB,Homeobox transcription factor family	MDP0000736852	Upregulated in fungal pathogens	weakly similar to ( 181) AT2G22430	ATHB6 | ATHB6; DNA binding / protein binding / sequence-specific DNA binding / transcription activator/ transcription factor | chr2:9526470-9527612 REVERSEweakly similar to ( 154) loc_os09g29460 12009.m06097 protein homeobox-leucine zipper protein ATHB-6, putative, expressed no original description
RNA.regulation of transcription.HB,Homeobox transcription factor family	MDP0000598064	Downregulated in fungal pathogens	moderately similar to ( 258) AT1G69780	ATHB13 | ATHB13; DNA binding / sequence-specific DNA binding / transcription factor | chr1:26259166-26260465 FORWARDmoderately similar to ( 240) loc_os03g07450 12003.m06259 protein homeobox-leucine zipper protein HAT7, putative, expressed no original description
RNA.regulation of transcription.HB,Homeobox transcription factor family	MDP0000149322	Upregulated in fungal pathogens	moderately similar to ( 321) AT5G25220	KNAT3 | KNAT3 (KNOTTED1-LIKE HOMEOBOX GENE 3); transcription activator/ transcription factor | chr5:8736208-8738087 FORWARDmoderately similar to ( 319) KNAP3_MALDO Homeobox protein knotted-1-like 3 (KNAP3) - Malus domestica (Apple) (Malus sylvestris)moderately similar to ( 308) loc_os08g19650 12008.m06032 protein homeobox protein knotted-1-like 3, putative, expressed no original description
RNA.regulation of transcription.HB,Homeobox transcription factor family	MDP0000233235	Upregulated in fungal pathogens	highly similar to ( 909) AT1G79840	GL2 | GL2 (GLABRA 2); DNA binding / transcription factor | chr1:30037526-30041013 FORWARDhighly similar to ( 657) loc_os01g55549 12001.m150954 protein homeobox protein GLABRA2, putative, expressedSTART START START Homeobox no original description
RNA.regulation of transcription.HB,Homeobox transcription factor family	MDP0000142893	Upregulated in ASGV	highly similar to ( 923) AT1G79840	GL2 | GL2 (GLABRA 2); DNA binding / transcription factor | chr1:30037526-30041013 FORWARDhighly similar to ( 689) loc_os01g55549 12001.m150954 protein homeobox protein GLABRA2, putative, expressedSTART START START Homeobox no original description
RNA.regulation of transcription.HB,Homeobox transcription factor family	MDP0000204889	Upregulated in ASGV	moderately similar to ( 308) AT1G75410	BLH3 | BLH3 (BEL1-LIKE HOMEODOMAIN 3); DNA binding / transcription factor | chr1:28300095-28301890 REVERSEmoderately similar to ( 317) loc_os03g47740 12003.m34907 protein BEL1-related homeotic protein 30, putative, expressed POX POX no original description
RNA.regulation of transcription.Trihelix, Triple-Helix transcription factor family	MDP0000451107	Upregulated in ASGV	moderately similar to ( 342) AT1G76890	GT2, AT-GT2 | GT2; transcription factor | chr1:28873211-28875203 REVERSEweakly similar to ( 164) loc_os03g02240 12003.m05767 protein AT-GTL1, putative, expressed no original description
RNA.regulation of transcription.Trihelix, Triple-Helix transcription factor family	MDP0000338059	Downregulated in fungal pathogens	moderately similar to ( 374) AT4G17050	UGLYAH | UGLYAH (UREIDOGLYCINE AMINOHYDROLASE); transcription factor | chr4:9589662-9592413 FORWARDmoderately similar to ( 333) loc_os07g31270 12007.m07395 protein uncharacterized protein, possibly involved in glyoxylate utilization, putative, expressedPRK11171 GlxB no original description
RNA.regulation of transcription.Trihelix, Triple-Helix transcription factor family	MDP0000276691	Upregulated in fungal pathogens	moderately similar to ( 207) AT3G24490	transcription factor | chr3:8911022-8912023 FORWARDweakly similar to ( 120) loc_os01g52090 12001.m11383 protein expressed protein no original description
RNA.regulation of transcription.Trihelix, Triple-Helix transcription factor family	MDP0000255104	Upregulated in fungal pathogens	weakly similar to ( 160) AT3G14180	transcription factor | chr3:4707290-4708621 REVERSEweakly similar to ( 114) loc_os04g36790 12004.m08719 protein 6b-interacting protein 1, putative, expressed no original description
RNA.regulation of transcription.Trihelix, Triple-Helix transcription factor family	MDP0000193947	Downregulated in fungal pathogens	moderately similar to ( 222) AT3G10040	transcription factor | chr3:3096580-3097875 REVERSEweakly similar to ( 181) loc_os11g06410 12011.m28738 protein expressed protein no original description
RNA.regulation of transcription.Trihelix, Triple-Helix transcription factor family	MDP0000156139	Upregulated in ASGV	moderately similar to ( 271) AT1G76880	trihelix DNA-binding protein, putative | chr1:28865594-28867931 FORWARDweakly similar to ( 166) loc_os03g02240 12003.m05767 protein AT-GTL1, putative, expressed no original description
RNA.regulation of transcription.Trihelix, Triple-Helix transcription factor family	MDP0000301451	Upregulated in fungal pathogens	weakly similar to ( 141) AT3G58630	transcription factor | chr3:21683928-21685771 REVERSEweakly similar to ( 123) loc_os05g48690 12005.m83935 protein 6b-interacting protein 1, putative, expressed no original description
RNA.regulation of transcription.Trihelix, Triple-Helix transcription factor family	MDP0000267831	Upregulated in fungal pathogens	moderately similar to ( 216) AT5G14540	proline-rich family protein | chr5:4687333-4689624 REVERSEweakly similar to ( 193) loc_os01g07520 12001.m07378 protein proline-rich protein, putative, expressedDUF1421 no original description
RNA.regulation of transcription.AP2/EREBP, APETALA2/Ethylene-responsive element binding protein family	MDP0000649022	Upregulated in ASGV	weakly similar to ( 157) AT1G19210	AP2 domain-containing transcription factor, putative | chr1:6626973-6627530 REVERSEweakly similar to ( 110) loc_os02g54050 12002.m10434 protein transcriptional factor TINY, putative, expressedAP2 AP2 no original description
RNA.regulation of transcription.AP2/EREBP, APETALA2/Ethylene-responsive element binding protein family	MDP0000226115	Downregulated in ASGV	weakly similar to ( 138) AT4G17500	ATERF-1 | ATERF-1 (ETHYLENE RESPONSIVE ELEMENT BINDING FACTOR 1); DNA binding / transcription activator/ transcription factor | chr4:9759405-9760211 FORWARDweakly similar to ( 175) ERF2_TOBAC Ethylene-responsive transcription factor 2 (Ethylene-responsive element-binding factor 2) (EREBP-2) (NtERF2) - Nicotiana tabacum (Common tobacco)weakly similar to ( 135) loc_os02g43790 12002.m09413 protein e…
RNA.regulation of transcription.AP2/EREBP, APETALA2/Ethylene-responsive element binding protein family	MDP0000549056	Upregulated in E.amylovora	moderately similar to ( 233) AT1G68840	RAV2, RAP2.8, TEM2 | RAV2 (REGULATOR OF THE ATPASE OF THE VACUOLAR MEMBRANE); DNA binding / transcription factor/ transcription repressor | chr1:25880442-25881500 FORWARDmoderately similar to ( 213) loc_os01g49830 12001.m11168 protein DNA-binding protein RAV1, putative, expressed no original description
RNA.regulation of transcription.AP2/EREBP, APETALA2/Ethylene-responsive element binding protein family	MDP0000258562	Upregulated in fungal pathogens	weakly similar to ( 147) AT3G50260	CEJ1, ATERF#011 | CEJ1 (COOPERATIVELY REGULATED BY ETHYLENE AND JASMONATE 1); DNA binding / transcription factor | chr3:18634687-18635148 FORWARDweakly similar to ( 124) loc_os04g55520 12004.m10443 protein dehydration responsive element binding protein, putative, expressedAP2 AP2 no original description
RNA.regulation of transcription.AP2/EREBP, APETALA2/Ethylene-responsive element binding protein family	MDP0000513140	Upregulated in E.amylovora	weakly similar to ( 138) AT1G51190	PLT2 | PLT2 (PLETHORA 2); transcription factor | chr1:18977517-18980305 FORWARDweakly similar to ( 129) BBM1_BRANA Protein BABY BOOM 1 (BnBBM1) - Brassica napus (Rape)weakly similar to ( 139) loc_os01g67410 12001.m12845 protein AP2/EREBP transcription factor BABY BOOM, putative, expressed no original description
RNA.regulation of transcription.AP2/EREBP, APETALA2/Ethylene-responsive element binding protein family	MDP0000128979	Upregulated in fungal pathogens	weakly similar to ( 112) AT3G16770	RAP2.3, ATEBP, ERF72 | ATEBP (ETHYLENE-RESPONSIVE ELEMENT BINDING PROTEIN); DNA binding / protein binding / transcription activator/ transcription factor | chr3:5705784-5706768 FORWARDvery weakly similar to (82.4) ERF1_ORYSA Ethylene-responsive transcription factor 1 (Ethylene-responsive element-binding factor 1) (EREBP-1) (OsEREBP1) - Oryza sativa (Rice)very weakly similar to (89.4) loc_os06g093…
RNA.regulation of transcription.AP2/EREBP, APETALA2/Ethylene-responsive element binding protein family	MDP0000242979	Upregulated in fungal pathogens	very weakly similar to (90.5) AT5G50080	ERF110 | DNA binding / transcription factor | chr5:20365948-20366835 FORWARDAP2 AP2 no original description
RNA.regulation of transcription.AP2/EREBP, APETALA2/Ethylene-responsive element binding protein family	MDP0000894895	Upregulated in fungal pathogens	weakly similar to ( 109) AT5G61890	AP2 domain-containing transcription factor family protein | chr5:24852639-24853744 REVERSEvery weakly similar to (90.5) loc_os04g32620 12004.m08360 protein DNA binding protein, putative, expressedAP2 AP2 no original description
RNA.regulation of transcription.AP2/EREBP, APETALA2/Ethylene-responsive element binding protein family	MDP0000313476	Upregulated in fungal pathogens	moderately similar to ( 218) AT1G78080	RAP2.4 | RAP2.4 (related to AP2 4); DNA binding / transcription factor | chr1:29364790-29365794 FORWARDweakly similar to ( 134) loc_os02g51670 12002.m10198 protein AP2 domain-containing protein, putative, expressedAP2 AP2 no original description
RNA.regulation of transcription.AP2/EREBP, APETALA2/Ethylene-responsive element binding protein family	MDP0000704216	Upregulated in ASGV	weakly similar to ( 154) AT1G19210	AP2 domain-containing transcription factor, putative | chr1:6626973-6627530 REVERSEweakly similar to ( 111) loc_os06g09760 12006.m05694 protein dehydration-responsive element-binding protein 2A, putativeAP2 AP2 no original description
RNA.regulation of transcription.AP2/EREBP, APETALA2/Ethylene-responsive element binding protein family	MDP0000464704	Upregulated in fungal pathogens	weakly similar to ( 113) AT4G27950	CRF4 | CRF4 (CYTOKININ RESPONSE FACTOR 4); DNA binding / transcription factor | chr4:13909732-13910739 REVERSEvery weakly similar to (90.9) ERF4_TOBAC Ethylene-responsive transcription factor 4 (Ethylene-responsive element-binding factor 4 homolog) (EREBP-3) (NtERF3) - Nicotiana tabacum (Common tobacco)very weakly similar to ( 100) loc_os01g46870 12001.m10884 protein ap2 domain protein, putative,…
RNA.regulation of transcription.AP2/EREBP, APETALA2/Ethylene-responsive element binding protein family	MDP0000679280	Upregulated in E.amylovora	weakly similar to ( 125) AT3G16770	RAP2.3, ATEBP, ERF72 | ATEBP (ETHYLENE-RESPONSIVE ELEMENT BINDING PROTEIN); DNA binding / protein binding / transcription activator/ transcription factor | chr3:5705784-5706768 FORWARDvery weakly similar to (95.9) ERF1_ORYSA Ethylene-responsive transcription factor 1 (Ethylene-responsive element-binding factor 1) (EREBP-1) (OsEREBP1) - Oryza sativa (Rice)weakly similar to ( 107) loc_os07g47790 12…
RNA.regulation of transcription.AP2/EREBP, APETALA2/Ethylene-responsive element binding protein family	MDP0000939633	Upregulated in ASGV	moderately similar to ( 353) AT1G25560	TEM1 | TEM1 (TEMPRANILLO 1); transcription factor | chr1:8981891-8982976 REVERSEmoderately similar to ( 317) loc_os05g47650 12005.m08837 protein DNA-binding protein RAV1, putative, expressedB3 AP2 AP2 no original description
RNA.regulation of transcription.AP2/EREBP, APETALA2/Ethylene-responsive element binding protein family	MDP0000683814	Upregulated in fungal pathogens	weakly similar to ( 173) AT1G78080	RAP2.4 | RAP2.4 (related to AP2 4); DNA binding / transcription factor | chr1:29364790-29365794 FORWARDweakly similar to ( 150) loc_os02g51670 12002.m10198 protein AP2 domain-containing protein, putative, expressedAP2 AP2 no original description
RNA.regulation of transcription.AP2/EREBP, APETALA2/Ethylene-responsive element binding protein family	MDP0000759299	Upregulated in fungal pathogens	weakly similar to ( 111) AT1G68550	AP2 domain-containing transcription factor, putative | chr1:25725810-25726784 REVERSEvery weakly similar to (80.5) loc_os07g42510 12007.m08483 protein ethylene response element binding protein, putative, expressedAP2 AP2 no original description
RNA.regulation of transcription.AP2/EREBP, APETALA2/Ethylene-responsive element binding protein family	MDP0000316694	Upregulated in fungal pathogens	weakly similar to ( 108) AT5G07310	AP2 domain-containing transcription factor, putative | chr5:2305684-2306660 FORWARDweakly similar to ( 104) loc_os04g32620 12004.m08360 protein DNA binding protein, putative, expressedAP2 AP2 no original description
RNA.regulation of transcription.AP2/EREBP, APETALA2/Ethylene-responsive element binding protein family	MDP0000137561	Upregulated in fungal pathogens	moderately similar to ( 306) AT4G36920	AP2, FLO2, FL1 | AP2 (APETALA 2); transcription factor | chr4:17400998-17403140 FORWARDweakly similar to ( 130) BBM1_BRANA Protein BABY BOOM 1 (BnBBM1) - Brassica napus (Rape)moderately similar to ( 298) loc_os04g55560 12004.m35488 protein AP2 domain containing protein, expressedAP2 AP2 no original description
RNA.regulation of transcription.AP2/EREBP, APETALA2/Ethylene-responsive element binding protein family	MDP0000288465	Upregulated in fungal pathogens	weakly similar to ( 114) AT2G47520	AP2 domain-containing transcription factor, putative | chr2:19502891-19503490 REVERSEvery weakly similar to ( 100) ERF1_ORYSA Ethylene-responsive transcription factor 1 (Ethylene-responsive element-binding factor 1) (EREBP-1) (OsEREBP1) - Oryza sativa (Rice)weakly similar to ( 111) loc_os01g21120 12001.m08596 protein ethylene-responsive factor-like protein 1, putative, expressedAP2 AP2 no origina…
RNA.regulation of transcription.AP2/EREBP, APETALA2/Ethylene-responsive element binding protein family	MDP0000235028	Upregulated in fungal pathogens
RNA.regulation of transcription.AP2/EREBP, APETALA2/Ethylene-responsive element binding protein family	MDP0000297646	Downregulated in fungal pathogens	weakly similar to ( 172) AT5G25190	ethylene-responsive element-binding protein, putative | chr5:8707007-8707655 REVERSEweakly similar to ( 108) loc_os02g55380 12002.m10564 protein ethylene response factor 1, putative, expressedAP2 AP2 no original description
RNA.regulation of transcription.AP2/EREBP, APETALA2/Ethylene-responsive element binding protein family	MDP0000390121	Upregulated in fungal pathogens	weakly similar to ( 102) AT5G07310	AP2 domain-containing transcription factor, putative | chr5:2305684-2306660 FORWARDvery weakly similar to ( 100) loc_os04g32620 12004.m08360 protein DNA binding protein, putative, expressedAP2 AP2 no original description
RNA.regulation of transcription.AP2/EREBP, APETALA2/Ethylene-responsive element binding protein family	MDP0000756341	Upregulated in fungal pathogens	weakly similar to ( 154) AT3G50260	CEJ1, ATERF#011 | CEJ1 (COOPERATIVELY REGULATED BY ETHYLENE AND JASMONATE 1); DNA binding / transcription factor | chr3:18634687-18635148 FORWARDweakly similar to ( 131) loc_os04g55520 12004.m10443 protein dehydration responsive element binding protein, putative, expressedAP2 AP2 no original description
RNA.regulation of transcription.AP2/EREBP, APETALA2/Ethylene-responsive element binding protein family	MDP0000764803	Downregulated in ASGV	weakly similar to ( 164) AT2G20880	AP2 domain-containing transcription factor, putative | chr2:8986053-8987063 FORWARDvery weakly similar to (80.5) ERF1_ORYSA Ethylene-responsive transcription factor 1 (Ethylene-responsive element-binding factor 1) (EREBP-1) (OsEREBP1) - Oryza sativa (Rice)weakly similar to ( 131) loc_os04g44670 12004.m09426 protein AP2 domain containing protein, expressedAP2 AP2 no original description
RNA.regulation of transcription.MYB domain transcription factor family	MDP0000437717	Downregulated in fungal pathogens	weakly similar to ( 192) AT4G38620	ATMYB4, MYB4 | MYB4; DNA binding / transcription factor | chr4:18053866-18054876 FORWARDweakly similar to ( 197) MYBC_MAIZE Anthocyanin regulatory C1 protein - Zea mays (Maize)moderately similar to ( 219) loc_os03g29614 12003.m08231 protein anthocyanin regulatory C1 protein, putative, expressed no original description
RNA.regulation of transcription.MYB domain transcription factor family	MDP0000463846	Upregulated in fungal pathogens	moderately similar to ( 209) AT5G67300	ATMYBR1, ATMYB44, MYBR1 | MYBR1 (MYB DOMAIN PROTEIN R1); DNA binding / transcription factor | chr5:26854109-26855026 FORWARDweakly similar to ( 110) MYBA1_ORYSA Myb-related protein MYBAS1 - Oryza sativa (Rice)weakly similar to ( 199) loc_os09g01960 12009.m03570 protein sucrose responsive element binding protein, putative, expressed REB1 no original description
RNA.regulation of transcription.MYB domain transcription factor family	MDP0000787808	Upregulated in E.amylovora	moderately similar to ( 258) AT4G12350	MYB42, AtMYB42 | MYB42 (myb domain protein 42); transcription factor | chr4:7324912-7326636 FORWARDmoderately similar to ( 271) ODO1_PETHY ODORANT1 protein (MYB-like protein ODO1) - Petunia hybrida (Petunia)moderately similar to ( 263) loc_os09g36250 12009.m06574 protein odorant 1 protein, putative, expressed no original description
RNA.regulation of transcription.MYB domain transcription factor family	MDP0000259898	Upregulated in fungal pathogens	moderately similar to ( 314) AT1G48830	40S ribosomal protein S7 (RPS7A) | chr1:18059854-18060935 REVERSEmoderately similar to ( 315) RS7_SECCE 40S ribosomal protein S7 - Secale cereale (Rye)moderately similar to ( 319) loc_os03g18580 12003.m07280 protein 40S ribosomal protein S7, putative, expressed Ribosomal_S7e no original description
RNA.regulation of transcription.MYB domain transcription factor family	MDP0000145050	Upregulated in E.amylovora	moderately similar to ( 215) AT3G23250	MYB15, ATY19, ATMYB15 | MYB15 (MYB DOMAIN PROTEIN 15); DNA binding / transcription factor | chr3:8309742-8310624 FORWARDmoderately similar to ( 222) MYB4_ORYSA Myb-related protein Myb4 (OsMyb4) (Transcription factor RLTR1) - Oryza sativa (Rice)moderately similar to ( 222) loc_os04g43680 12004.m09327 protein myb-related protein Myb4, putative, expressed no original description
RNA.regulation of transcription.MYB domain transcription factor family	MDP0000289768	Upregulated in E.amylovora	weakly similar to ( 107) AT2G31180	ATMYB14, MYB14AT, MYB14 | MYB14 (MYB DOMAIN PROTEIN 14); DNA binding / transcription factor | chr2:13286806-13288175 REVERSEweakly similar to ( 107) MYB4_ORYSA Myb-related protein Myb4 (OsMyb4) (Transcription factor RLTR1) - Oryza sativa (Rice)weakly similar to ( 107) loc_os04g43680 12004.m09327 protein myb-related protein Myb4, putative, expressed no original description
RNA.regulation of transcription.MYB domain transcription factor family	MDP0000755899	Downregulated in ASGV	moderately similar to ( 206) AT1G69560	MYB105, AtMYB105 | MYB105 (myb domain protein 105); DNA binding / transcription factor | chr1:26157755-26158906 FORWARDvery weakly similar to (96.3) MYB3_HORVU Myb-related protein Hv33 - Hordeum vulgare (Barley)moderately similar to ( 211) loc_os01g16810 12001.m08277 protein DNA binding protein, putative, expressed REB1 no original description
RNA.regulation of transcription.MYB domain transcription factor family	MDP0000250597	Common Gene	moderately similar to ( 237) AT4G09460	ATMYB6 | ATMYB6; DNA binding / transcription factor | chr4:5993019-5994038 FORWARDmoderately similar to ( 230) MYB38_MAIZE Myb-related protein Zm38 - Zea mays (Maize)moderately similar to ( 235) loc_os09g36730 12009.m06622 protein myb-related protein Hv1, putative, expressed no original description
RNA.regulation of transcription.MYB domain transcription factor family	MDP0000318013	Downregulated in ASGV	weakly similar to ( 173) AT5G35550	TT2, ATMYB123, MYB123, ATTT2 | TT2 (TRANSPARENT TESTA 2); DNA binding / transcription factor | chr5:13726807-13727729 FORWARDweakly similar to ( 173) MYBC_MAIZE Anthocyanin regulatory C1 protein - Zea mays (Maize)weakly similar to ( 181) loc_os03g29614 12003.m08231 protein anthocyanin regulatory C1 protein, putative, expressed no original description
RNA.regulation of transcription.MYB domain transcription factor family	MDP0000668138	Upregulated in E.amylovora	highly similar to ( 581) AT3G52250	DNA binding / transcription factor | chr3:19376629-19383100 FORWARDmoderately similar to ( 458) loc_os05g03550 12005.m04889 protein myb-like DNA-binding domain containing protein, expressed no original description
RNA.regulation of transcription.MYB domain transcription factor family	MDP0000031172	Upregulated in E.amylovora	weakly similar to ( 188) AT5G49330	AtMYB111 | AtMYB111 (myb domain protein 111); DNA binding / transcription factor | chr5:19999147-20001293 REVERSEweakly similar to ( 192) MYBC_MAIZE Anthocyanin regulatory C1 protein - Zea mays (Maize)moderately similar to ( 213) loc_os03g29614 12003.m08231 protein anthocyanin regulatory C1 protein, putative, expressed no original description
RNA.regulation of transcription.MYB domain transcription factor family	MDP0000159011	Upregulated in ASGV	moderately similar to ( 229) AT4G38620	ATMYB4, MYB4 | MYB4; DNA binding / transcription factor | chr4:18053866-18054876 FORWARDmoderately similar to ( 220) MYB1_HORVU Myb-related protein Hv1 - Hordeum vulgare (Barley)moderately similar to ( 227) loc_os09g36730 12009.m06622 protein myb-related protein Hv1, putative, expressed no original description
RNA.regulation of transcription.MYB domain transcription factor family	MDP0000653903	Downregulated in fungal pathogens	moderately similar to ( 260) AT4G01680	MYB55 | MYB55 (myb domain protein 55); DNA binding / transcription factor | chr4:716401-717415 REVERSEmoderately similar to ( 213) MYB3_HORVU Myb-related protein Hv33 - Hordeum vulgare (Barley)moderately similar to ( 263) loc_os05g04820 12005.m05013 protein MYB2, putative, expressed no original description
RNA.regulation of transcription.MYB domain transcription factor family	MDP0000131822	Upregulated in E.amylovora	weakly similar to ( 182) AT4G05100	AtMYB74 | AtMYB74 (myb domain protein 74); DNA binding / transcription factor | chr4:2618557-2619790 FORWARDweakly similar to ( 183) MYB4_ORYSA Myb-related protein Myb4 (OsMyb4) (Transcription factor RLTR1) - Oryza sativa (Rice)weakly similar to ( 183) loc_os04g43680 12004.m09327 protein myb-related protein Myb4, putative, expressed no original description
RNA.regulation of transcription.MYB domain transcription factor family	MDP0000915330	Downregulated in fungal pathogens	moderately similar to ( 211) AT4G38620	ATMYB4, MYB4 | MYB4; DNA binding / transcription factor | chr4:18053866-18054876 FORWARDmoderately similar to ( 211) MYB38_MAIZE Myb-related protein Zm38 - Zea mays (Maize)moderately similar to ( 209) loc_os05g35500 12005.m07780 protein mybHv5, putative, expressed no original description
RNA.regulation of transcription.MYB domain transcription factor family	MDP0000841703	Upregulated in E.amylovora	weakly similar to ( 169) AT5G06100	MYB33, ATMYB33 | MYB33 (MYB DOMAIN PROTEIN 33); DNA binding / transcription factor | chr5:1838555-1840386 FORWARDweakly similar to ( 191) GAM1_ORYSA Transcription factor GAMYB (OsGAMyb) - Oryza sativa (Rice)weakly similar to ( 191) loc_os01g59660 12001.m42740 protein transcription factor GAMYB, putative, expressed no original description
RNA.regulation of transcription.MYB domain transcription factor family	MDP0000950559	Downregulated in fungal pathogens	moderately similar to ( 303) AT4G38620	ATMYB4, MYB4 | MYB4; DNA binding / transcription factor | chr4:18053866-18054876 FORWARDmoderately similar to ( 281) MYB1_HORVU Myb-related protein Hv1 - Hordeum vulgare (Barley)moderately similar to ( 300) loc_os09g36730 12009.m06622 protein myb-related protein Hv1, putative, expressed REB1 no original description
RNA.regulation of transcription.MYB domain transcription factor family	MDP0000934638	Upregulated in E.amylovora	moderately similar to ( 240) AT1G68320	MYB62, AtMYB62, BW62B, BW62C | MYB62 (myb domain protein 62); DNA binding / transcription factor | chr1:25603842-25604884 FORWARDweakly similar to ( 157) MYBA2_ORYSA Myb-related protein MYBAS2 - Oryza sativa (Rice)moderately similar to ( 243) loc_os01g03720 12001.m07009 protein MYB transcription factor, putative, expressed no original description

## Sheet: Large Enzyme Families Gene Info
Category	Gene id	Up/Down/Common in groups	Gene Description	Gene Symbol(s)
misc.nitrilases, *nitrile lyases, berberine bridge enzymes, reticuline oxidases, troponine reductases	MDP0000171851	Upregulated in fungal pathogens	moderately similar to ( 317) AT2G23620	ATMES1, MES1 | MES1 (METHYL ESTERASE 1); hydrolase, acting on ester bonds / methyl indole-3-acetate esterase/ methyl jasmonate esterase/ methyl salicylate esterase | chr2:10047462-10049248 REVERSEmoderately similar to ( 234) HNL_HEVBR (S)-acetone-cyanohydrin lyase (EC 4.1.2.39) ((S)-hydroxynitrile lyase) ((S)-hydroxynitrilase) (Oxynitrilase) - Hevea brasiliensis (Para rubber tree)moderately simil…
misc.nitrilases, *nitrile lyases, berberine bridge enzymes, reticuline oxidases, troponine reductases	MDP0000234444	Upregulated in fungal pathogens	moderately similar to ( 310) AT2G23620	ATMES1, MES1 | MES1 (METHYL ESTERASE 1); hydrolase, acting on ester bonds / methyl indole-3-acetate esterase/ methyl jasmonate esterase/ methyl salicylate esterase | chr2:10047462-10049248 REVERSEmoderately similar to ( 235) HNL_HEVBR (S)-acetone-cyanohydrin lyase (EC 4.1.2.39) ((S)-hydroxynitrile lyase) ((S)-hydroxynitrilase) (Oxynitrilase) - Hevea brasiliensis (Para rubber tree)moderately simil…
misc.glutathione S transferases	MDP0000122993	Upregulated in fungal pathogens	moderately similar to ( 314) AT1G78380	ATGSTU19, GST8 | ATGSTU19 (GLUTATHIONE S-TRANSFERASE TAU 19); glutathione binding / glutathione transferase | chr1:29486659-29487819 REVERSEmoderately similar to ( 343) GSTX4_TOBAC Probable glutathione S-transferase (EC 2.5.1.18) (Auxin-induced protein PCNT107) - Nicotiana tabacum (Common tobacco)moderately similar to ( 246) loc_os09g20220 12009.m05229 protein glutathione S-transferase, putative,…
misc.glutathione S transferases	MDP0000065895	Upregulated in fungal pathogens	moderately similar to ( 311) AT2G30860	ATGSTF9, GLUTTR, ATGSTF7 | ATGSTF9 (GLUTATHIONE S-TRANSFERASE PHI 9); glutathione peroxidase/ glutathione transferase | chr2:13139132-13140079 FORWARDweakly similar to ( 176) GSTH1_ORYSA Probable glutathione S-transferase GSTF1 (EC 2.5.1.18) (GST-I) - Oryza sativa (Rice)weakly similar to ( 196) loc_os03g04260 12003.m05957 protein glutathione S-transferase, putative, expressed GST_C_Phi GST_N_Phi …
misc.glutathione S transferases	MDP0000376407	Upregulated in fungal pathogens	moderately similar to ( 267) AT2G02390	ATGSTZ1, GST18 | ATGSTZ1 (ARABIDOPSIS THALIANA GLUTATHIONE S-TRANSFERASE ZETA 1); catalytic/ glutathione transferase | chr2:629015-630955 FORWARDmoderately similar to ( 248) GSTZ1_DIACA Glutathione S-transferase 1 (EC 2.5.1.18) (SR8) (GST class-zeta) - Dianthus caryophyllus (Carnation) (Clove pink)moderately similar to ( 259) loc_os02g35590 12002.m33722 protein glutathione S-transferase zeta clas…
misc.glutathione S transferases	MDP0000490749	Upregulated in fungal pathogens	weakly similar to ( 152) AT2G29420	ATGSTU7, GST25 | ATGSTU7 (ARABIDOPSIS THALIANA GLUTATHIONE S-TRANSFERASE TAU 7); glutathione transferase | chr2:12618111-12618871 REVERSEweakly similar to ( 158) GSTX1_TOBAC Probable glutathione S-transferase (EC 2.5.1.18) (Auxin-induced protein PGNT1/PCNT110) - Nicotiana tabacum (Common tobacco)weakly similar to ( 155) loc_os09g29200 12009.m06071 protein glutathione S-transferase, putative, expr…
misc.glutathione S transferases	MDP0000289011	Common Gene	weakly similar to ( 126) AT3G09270	ATGSTU8 | ATGSTU8 (GLUTATHIONE S-TRANSFERASE TAU 8); glutathione transferase | chr3:2848407-2849226 REVERSEweakly similar to ( 133) GSTX6_SOYBN Probable glutathione S-transferase (EC 2.5.1.18) (Heat shock protein 26A) (G2-4) - Glycine max (Soybean)weakly similar to ( 147) loc_os12g02960 12012.m04294 protein glutathione S-transferase, putative, expressed GST_C_Tau no original description
misc.glutathione S transferases	MDP0000226223	Upregulated in ASGV	moderately similar to ( 238) AT3G55040	GSTL2 | GSTL2 | chr3:20398718-20400305 REVERSEmoderately similar to ( 202) IN21_MAIZE IN2-1 protein - Zea mays (Maize)moderately similar to ( 232) loc_os03g17470 12003.m07174 protein IN2-1 protein, putative, expressed GST_C_Lambda no original description
misc.glutathione S transferases	MDP0000380032	Common Gene	moderately similar to ( 208) AT3G09270	ATGSTU8 | ATGSTU8 (GLUTATHIONE S-TRANSFERASE TAU 8); glutathione transferase | chr3:2848407-2849226 REVERSEmoderately similar to ( 201) GSTX6_SOYBN Probable glutathione S-transferase (EC 2.5.1.18) (Heat shock protein 26A) (G2-4) - Glycine max (Soybean)weakly similar to ( 196) loc_os01g72140 12001.m13250 protein glutathione S-transferase, putative, expressed GST_C_Tau GST_N_Tau Gst no original des…

## Sheet: Biotic Stress Gene Info
Category	Gene id	Up/Down/Common in groups	Gene Description	Gene Symbol(s)
stress.biotic.PR-proteins	MDP0000321952	Upregulated in fungal pathogens	nearly identical (1016) AT1G27170	ATP binding / protein binding / transmembrane receptor | chr1:9433577-9439219 FORWARDweakly similar to ( 105) RPK1_IPONI Receptor-like protein kinase precursor (EC 2.7.11.1) - Ipomoea nil (Japanese morning glory) (Pharbitis nil)weakly similar to ( 160) loc_os01g71106 12001.m97573 protein NBS-LRR disease resistance protein, putative, expressed NB-ARC TIR TIR no original description
stress.biotic.PR-proteins	MDP0000280403	Upregulated in fungal pathogens	moderately similar to ( 366) AT1G61100	disease resistance protein (TIR class), putative | chr1:22508831-22512122 REVERSEweakly similar to ( 183) loc_os07g26440 12007.m079669 protein CIP7, putative, expressed no original description
stress.biotic.PR-proteins	MDP0000139821	Upregulated in fungal pathogens	moderately similar to ( 305) AT5G66900	disease resistance protein (CC-NBS-LRR class), putative | chr5:26714931-26717757 REVERSEmoderately similar to ( 244) loc_os12g39620 12012.m073872 protein disease resistance protein, putative, expressed no original description
stress.biotic.PR-proteins	MDP0000190871	Upregulated in fungal pathogens	highly similar to ( 842) AT4G33300	ADR1-L1 | ADR1-L1 (ADR1-like 1); ATP binding / protein binding | chr4:16051162-16054005 REVERSEhighly similar to ( 687) loc_os12g39620 12012.m073872 protein disease resistance protein, putative, expressed NB-ARC no original description
stress.biotic.PR-proteins	MDP0000827008	Upregulated in fungal pathogens	weakly similar to ( 129) AT3G44480	RPP1, cog1 | RPP1 (recognition of peronospora parasitica 1); LRR domain binding | chr3:16090878-16096041 REVERSETIR TIR no original description
stress.biotic.PR-proteins	MDP0000840525	Upregulated in fungal pathogens	weakly similar to ( 158) AT1G72840	ATP binding / protein binding / transmembrane receptor | chr1:27410020-27413485 REVERSETIR TIR no original description
stress.biotic.signalling.MLO-like	MDP0000208730	Upregulated in fungal pathogens	moderately similar to ( 260) AT3G45290	MLO3, ATMLO3 | MLO3 (MILDEW RESISTANCE LOCUS O 3); calmodulin binding | chr3:16617586-16621352 FORWARDweakly similar to ( 191) MLOH1_HORVU MLO protein homolog 1 - Hordeum vulgare (Barley)moderately similar to ( 214) loc_os10g39520 12010.m06723 protein MLO-like protein 10, putative, expressedMlo no original description
stress.biotic.signalling.MLO-like	MDP0000177099	Upregulated in fungal pathogens	highly similar to ( 507) AT4G02600	MLO1, ATMLO1 | MLO1; calmodulin binding | chr4:1144141-1147156 FORWARDmoderately similar to ( 296) MLOH1_ORYSA MLO protein homolog 1 (OsMLO1) - Oryza sativa (Rice)moderately similar to ( 468) loc_os01g66510 12001.m12759 protein MLO-like protein 1, putative, expressedMlo no original description
stress.biotic.signalling.MLO-like	MDP0000168714	Upregulated in fungal pathogens	highly similar to ( 649) AT1G61560	MLO6, ATMLO6 | MLO6 (MILDEW RESISTANCE LOCUS O 6); calmodulin binding | chr1:22708875-22712032 REVERSEmoderately similar to ( 424) MLOH1_HORVU MLO protein homolog 1 - Hordeum vulgare (Barley)moderately similar to ( 441) loc_os03g03700 12003.m101174 protein MLO protein homolog 1, putative, expressedMlo no original description
stress.biotic.signalling.MLO-like	MDP0000173036	Upregulated in fungal pathogens	moderately similar to ( 278) AT2G39200	MLO12, ATMLO12 | MLO12 (MILDEW RESISTANCE LOCUS O 12); calmodulin binding | chr2:16356255-16359797 REVERSEmoderately similar to ( 205) MLOH1_HORVU MLO protein homolog 1 - Hordeum vulgare (Barley)moderately similar to ( 214) loc_os03g03700 12003.m101174 protein MLO protein homolog 1, putative, expressedMlo no original description
stress.biotic.signalling.MLO-like	MDP0000659818	Upregulated in E.amylovora	weakly similar to ( 136) AT2G39200	MLO12, ATMLO12 | MLO12 (MILDEW RESISTANCE LOCUS O 12); calmodulin binding | chr2:16356255-16359797 REVERSEMlo no original description
stress.biotic.signalling.MLO-like	MDP0000168714	Upregulated in fungal pathogens	highly similar to ( 649) AT1G61560	MLO6, ATMLO6 | MLO6 (MILDEW RESISTANCE LOCUS O 6); calmodulin binding | chr1:22708875-22712032 REVERSEmoderately similar to ( 424) MLOH1_HORVU MLO protein homolog 1 - Hordeum vulgare (Barley)moderately similar to ( 441) loc_os03g03700 12003.m101174 protein MLO protein homolog 1, putative, expressedMlo no original description
